# Supplementary material for: BRCA1 preserves genome integrity during the formation of undifferentiated spermatogonia
Source: EMBO Rep. 2025 May 28;26(15):3747–72. doi: 10.1038/s44319-025-00487-5 (PMC12332178; doi:10.1038/s44319-025-00487-5)
Supplement: Supplementary file 3 — Dataset EV1 [file 44319_2025_487_MOESM3_ESM.xlsx]

## Sheet: Table of Contents
	Sheet Name	Description
	Figure 1C	Statistical analysis of the percentage of γH2AX+ cells among PLZF+ cells and SOX9+ cells in WT testes at PD1, PD4, PD7, and PD14.
	Figure 2I	Statistical analysis of the number of MVH+ cells per seminiferous tubule in testes of Control and Brca1 vKO male mice at PD1 and PD7.
	Figure 3D&3E	Statistical analysis of the number of PLZF+ cells, GFRα1+ and SOX3+ cells per seminiferous tubule in testes of Control and Brca1 vKO male mice at PD7.
	Figure 3F	Statistical analysis of the percentage of GFRα1+ and SOX3+ cells among PLZF+ cells in testes of Control and Brca1 vKO male mice at PD7.
	Figure 4B	Statistical analysis of the percentage of p-H3(S10)+ cells among GFRα1+ cells in testes of Control and Brca1 vKO male mice at PD7.
	Figure 4D	Statistical analysis of the number of GFRα1+ cells per seminiferous tubule in testes of Control and Brca1 vKO male mice at PD7, PD14, and PD21.
	Figure 4F	Statistical analysis of the number of SOX3+ cells per seminiferous tubule in testis of Control and Brca1 vKO male mice at PD7, PD14, and PD21.
	Figure 4G	Statistical analysis of the percentage of GFRα1+ and SOX3+ cells among PLZF+ cells in testes of Control and Brca1 vKO male mice at PD7, PD14, and PD21.
	Figure 5B	Statistical analysis of the number of GFRα1+ cells per seminiferous tubule in testis of Control and Brca1 vKO male mice at PD21, PD42, PD90, and PD180.
	Figure 5C	Statistical analysis of the number of PLZF+ cells per seminiferous tubule in testis of Control and Brca1 vKO male mice at PD21, PD42, PD90, and PD180.
	Figure 6C	Statistical analysis of the number of GFRα1+, SOX3+, and PLZF+ cells per seminiferous tubule in testes from Control, Brca1 vKO, and Brca1-p53 vDKO male mice at PD7.
	Figure 6D	Statistical analysis of the percentage of GFRα1+ and SOX3+ cells among PLZF+ cells in testes from Control, Brca1 vKO, and Brca1-p53 vDKO male mice at PD7.
	Figure 6G	Statistical analysis of the number of GFRα1+ and SOX3+ cells per seminiferous tubule in testes from Control, Brca1 vKO, and Brca1-p53 vDKO male mice at PD21.
	Figure 6H	Statistical analysis of the percentage of GFRα1+ and SOX3+ cells among PLZF+ cells in testes from Control, Brca1 vKO, and Brca1-p53 vDKO male mice at PD21.
	Figure 7B	Statistical analysis of γH2AX nuclear mean intensity of GFRα1+ and SOX3+ cells in testes from Control and Brca1 vKO male mice at PD7.
	Figure 7C	Statistical analysis of the percentage of γH2AX+ cells among GFRα1+ and SOX3+ cells in testes from Control and Brca1 vKO male mice at PD7.
	Figure 7E	Statistical analysis of γH2AX nuclear mean intensity of GFRα1+ cells and SOX3+ cells in testes from Control and Brca1 vKO male mice at PD14.
	Figure 7F	Statistical analysis of the percentage of γH2AX+ cells among GFRα1+ and SOX3+ cells in testes from Control and Brca1 vKO male mice at PD14.
	Figure 7H	Statistical analysis of γH2AX nuclear mean intensity of GFRα1+ cells and SOX3+ cells in testis sections of Control and Brca1 vKO male mice at PD21.
	Figure 7I	Statistical analysis of the percentage of γH2AX+ cells among GFRα1+ and SOX3+ cells in testes from Control and Brca1 vKO male mice at PD21.
	Figure 7K	Statistical analysis of the percentage of p-H3(S10)+ cells among GFRα1+ and SOX3+ cells in testes from WT male mice at PD7.
	Figure 8B	Statistical analysis of the percentage of BrdU+ cells among PLZF+ cells and the percentage of PLZF+ cells among BrdU+ cells in testes from WT mice at PD4 and PD7.
	Figure 8D	Statistical analysis of the number of PLZF+ cells and GFRα1+ cells per seminiferous tubule in cross-sections of testes from Brca1 vKO male mice fed with or without NAC.
	Figure 8F	Statistical analysis of the number of PLZF+ cells and GFRα1+ cells per seminiferous tubule in cross-sections of testes from WT, Aldh2 KO, Brca1 vKO and Brca1 vKO-Aldh2 KO male mice at PD21.
	Figure EV1E	Statistical analysis of the percentage of GFRα1+ and SOX3+ cells among PLZF+ cells in testes from WT mice at PD1, PD4, PD7, PD14, and PD21.
	Figure EV2B&F	Statistical analysis of the percentage of PLZF+ cells with γH2AX+ foci or with pan-nuclear γH2AX+ signals in WT mice at PD4 and PD7 and statistical analysis of the percentage of KIT+ cells among γH2AX+ cells in testes from WT mice at PD4.
	Figure EV4D	Statistical analysis of the number of GFRα1+, SOX3+cells, and PLZF+ cells per 100 μm seminiferous tubule in Control and Brca1 vKO male mice at PD7.
	Figure EV5B&D	Statistical analysis of the number of GFRα1+ cells and SOX3+ cells per 100 μm seminiferous tubule in testes from Control and Brca1 vKO male mice at PD7, PD14, and PD21.
	Appendix Figure S2	Statistical analysis of the percentage of p-H3(S10)+ cells among GFRα1+ cells in testes of Control and Brca1 vKO male mice at PD14 and PD21.
	Appendix Figure S3	Statistical analysis of the percentage of GFRα1+ or SOX3+ cells positive for cleaved PARP1 in testes from control and Brca1 vKO mice at PD7, PD14, and PD21.
	Appendix Figure S4	Statistical analysis of the percentage of SOX9+ cells among BrdU+ cells in testes from WT mice at PD4 and PD7.
	Appendix Figure S5B	Statistical analysis of the number of PLZF+ cells per 100 μm seminiferous tubule in testes from WT, Aldh2 KO, Brca1 vKO, and Brca1 vKO-Aldh2 KO male mice at PD21.
	Appendix Figure S5D	Statistical analysis of γH2AX nuclear mean intensity of PLZF+ cells and the percentage of γH2AX+ cells among PLZF+ cells in frozen sections of testes from WT, Aldh2 KO, Brca1 vKO, and Brca1 vKO-Aldh2 KO male mice at PD21.

## Sheet: Figure 1C
		Figure 1C PLZF&γH2AX
		PD1 WT male mice	γH2AX+ PLZF+ cell number	PLZF+ cell number	γH2AX+ cells among PLZF+ cells (%)
		No.1	9	106	8.49057
		No.2	9	109	8.25688
		No.3	11	108	10.1852
		PD4 WT male mice	γH2AX+ PLZF+ cell number	PLZF+ cell number	γH2AX+ cells among PLZF+ cells (%)
		No.1	225	292	77.0548
		No.2	215	269	79.9257
		No.3	232	295	78.6441
		PD7 WT male mice	γH2AX+ PLZF+ cell number	PLZF+ cell number	γH2AX+ cells among PLZF+ cells (%)
		No.1	262	358	73.1844
		No.2	210	220	95.4545
		No.3	260	295	88.1356
		PD14 WT male mice	γH2AX+ PLZF+ cell number	PLZF+ cell number	γH2AX+ cells among PLZF+ cells (%)
		No.1	4	156	2.5641
		No.2	8	152	5.26316
		No.3	6	162	3.7037
		Figure 1C SOX9&γH2AX
		PD1 WT male mice	γH2AX+ SOX9+ cell number	SOX9+ cell number	γH2AX+ cells among SOX9+ cells (%)
		No.1	0	116	0
		No.2	0	123	0
		No.3	0	108	0
		PD4 WT male mice	γH2AX+ SOX9+ cell number	SOX9+ cell number	γH2AX+ cells among SOX9+ cells (%)
		No.1	2	126	1.5873
		No.2	2	156	1.28205
		No.3	3	183	1.63934
		PD7 WT male mice	γH2AX+ SOX9+ cell number	SOX9+ cell number	γH2AX+ cells among SOX9+ cells (%)
		No.1	2	156	1.28205
		No.2	2	165	1.21212
		No.3	3	153	1.96078
		PD14 WT male mice	γH2AX+ SOX9+ cell number	SOX9+ cell number	γH2AX+ cells among SOX9+ cells (%)
		No.1	3	162	1.85185
		No.2	2	175	1.14286
		No.3	3	186	1.6129

## Sheet: Figure 2I
		Figure 2I
		PD1 Control					PD1 Brca1 vKO
		Mouse	No. of tubule counted	No. of all MVH+ cells	No. of MVH+ cells per tubule		Mouse	No. of tubule counted	No. of all MVH+ cells	No. of MVH+ cells per tubule
		No.1	63	241	3.96429		No.1	54	243	4.5
		No.2	70	275	3.92857		No.2	51	341	5.16667
		No.3	75	313	4.17333		No.3	72	328	4.55556
				P value	0.0646379					0.0646379
		PD7 Control					PD7 Brca1 vKO
		Mouse	No. of tubule counted	No. of all MVH+ cells	No. of MVH+ cells per tubule		Mouse	No. of tubule counted	No. of all MVH+ cells	No. of MVH+ cells per tubule
		No.1	22	430	19.5455		No.1	27	78	2.88889
		No.2	31	607	19.5806		No.2	34	83	2.44118
		No.3	33	621	18.8182		No.3	39	117	3
				P value	2.54241e-06					2.54241e-06

## Sheet: Figure 3D&3E
		Figure 3D
		PD7 Control					PD7 Brca1 vKO
		Mouse	No. of tubule counted	No. of all PLZF+ cells	No. of PLZF+ cells per tubule		Mouse	No. of tubule counted	No. of all PLZF+ cells	No. of PLZF+ cells per tubule
		No.1	33	393	11.9091		No.1	60	139	2.31667
		No.2	40	457	11.425		No.2	48	107	2.22917
		No.3	25	319	12.76		No.3	37	71	1.91892
				P value	0.00066674					0.00066674
		Figure 3E
		PD7 Control					PD7 Brca1 vKO
		Mouse	No. of tubule counted	No. of all GFRα1+ cells	No. of GFRα1+ cells per tubule		Mouse	No. of tubule counted	No. of all GFRα1+ cells	No. of GFRα1+ cells per tubule
		No.1	44	155	3.52273		No.1	47	88	1.87234
		No.2	33	147	4.45455		No.2	74	146	1.97297
		No.3	31	98	3.16129		No.3	57	97	1.70175
				P value	0.0355933					0.0355933
		PD7 Control					PD7 Brca1 vKO
		Mouse	No. of tubule counted	No. of all SOX3+ cells	No. of SOX3+ cells per tubule		Mouse	No. of tubule counted	No. of all SOX3+ cells	No. of SOX3+ cells per tubule
		No.1	30	297	9.9		No.1	46	11	0.23913
		No.2	40	372	9.3		No.2	44	9	0.204545
		No.3	25	261	10.44		No.3	46	7	0.152174
				P value	0.00108911					0.00108911

## Sheet: Figure 3F
		Figure 3F
		PD7 Control					PD7 Brca1 vKO
		Mouse	GFRα1+ cell number	PLZF+ cell number	Percentage of GFRα1+ cells among PLZF+ cells (%)		Mouse	GFRα1+ cell number	PLZF+ cell number	Percentage of GFRα1+ cells among PLZF+ cells (%)
		No.1	155	384	40.3646		No.1	115	129	89.1473
		No.2	135	372	36.2903		No.2	146	175	83.4286
		No.3	98	373	26.2735		No.3	90	102	88.2353
				P value	0.00224685					0.00224685
		PD7 Control					PD7 Brca1 vKO
		Mouse	SOX3+ cell number	PLZF+ cell number	Percentage of SOX3+ cells among PLZF+ cells (%)		Mouse	SOX3+ cell number	PLZF+ cell number	Percentage of SOX3+ cells among PLZF+ cells (%)
		No.1	314	393	79.8982		No.1	14	139	10.0719
		No.2	372	457	81.4004		No.2	9	107	8.41121
		No.3	261	319	81.8182		No.3	7	71	9.85915
				P value	1.00928e-07					1.00928e-07

## Sheet: Figure 4B
		Figure 4B
		PD7 Control					PD7 Brca1 vKO
			pH3(S10)+ GFRα1+ cell number	All GFRα1+ cell number	Percentage of p-H3(S10)+ cells among GFRα1+ cells (%)		pH3(S10)+ GFRα1+ cell number	All GFRα1+ cell number	Percentage of p-H3(S10)+ cells among GFRα1+ cells (%)
		No.1 pair	13	136	9.55882		29	112	25.8929
		No.2 pair	10	103	9.70874		12	56	21.4286
		No.3 pair	16	180	8.88889		15	68	22.0588
				p value	0.00848519				0.00848519

## Sheet: Figure 4D
		Figure 4D
		PD7 Control					PD7 Brca1 vKO
		Mouse	No. of tubule counted	No. of all GFRα1+ cells	No. of GFRα1+ cells per tubule		Mouse	No. of tubule counted	No. of all GFRα1+ cells	No. of GFRα1+ cells per tubule
		No.1	44	155	3.52273		No.1	47	88	1.87234
		No.2	33	147	4.45455		No.2	74	146	1.97297
		No.3	31	98	3.16129		No.3	57	97	1.70175
				P value	0.0355933					0.0355933
		PD14 Control					PD14 Brca1 vKO
		Mouse	No. of tubule counted	No. of all GFRα1+ cells	No. of GFRα1+ cells per tubule		Mouse	No. of tubule counted	No. of all GFRα1+ cells	No. of GFRα1+ cells per tubule
		No.1	44	92	2.09091		No.1	41	116	2.82927
		No.2	34	53	1.55882		No.2	46	170	3.69565
		No.3	31	55	1.77419		No.3	36	151	4.19444
				P value	0.0341447					0.0341447
		PD21 Control					PD21 Brca1 vKO
		Mouse	No. of tubule counted	No. of all GFRα1+ cells	No. of GFRα1+ cells per tubule		Mouse	No. of tubule counted	No. of all GFRα1+ cells	No. of GFRα1+ cells per tubule
		No.1	45	72	1.6		No.1	41	251	6.12195
		No.2	27	48	1.77778		No.2	54	270	5
		No.3	44	106	2.40909		No.3	54	271	5.01852
				P value	0.00260751					0.00260751
								PD14 Brca1 vKO	PD21 Brca1 vKO
							Mouse	No. of GFRα1+ cells per tubule	No. of GFRα1+ cells per tubule
							No.1	2.82927	6.12195
							No.2	3.69565	5
							No.3	4.19444	5.01852
							P value	0.0296725

## Sheet: Figure 4F
		Figure 4F
		PD7 Control					PD7 Brca1 vKO
		Mouse	No. of tubule counted	No. of all SOX3+ cells	No. of SOX3+ cells per tubule		Mouse	No. of tubule counted	No. of all SOX3+ cells	No. of SOX3+ cells per tubule
		No.1	30	297	9.9		No.1	46	11	0.23913
		No.2	40	372	9.3		No.2	44	9	0.204545
		No.3	25	261	10.44		No.3	46	7	0.152174
				P value	0.00108911					0.00108911
		PD14 Control					PD14 Brca1 vKO
		Mouse	No. of tubule counted	No. of all SOX3+ cells	No. of SOX3+ cells per tubule		Mouse	No. of tubule counted	No. of all SOX3+ cells	No. of SOX3+ cells per tubule
		No.1	26	265	10.1923		No.1	48	21	0.4375
		No.2	27	343	12.7037		No.2	43	25	0.581395
		No.3	33	319	9.66667		No.3	38	28	0.736842
				P value	0.00781611					0.00781611
		PD21 Control					PD14 Brca1 vKO
		Mouse	No. of tubule counted	No. of all SOX3+ cells	No. of SOX3+ cells per tubule		Mouse	No. of tubule counted	No. of all SOX3+ cells	No. of SOX3+ cells per tubule
		No.1	21	165	7.85714		No.1	38	64	1.68421
		No.2	30	319	10.6333		No.2	59	72	1.22034
		No.3	38	369	9.71053		No.3	50	100	2
				P value	0.00730751					0.00730751
								PD14 Brca1 vKO	PD21 Brca1 vKO
							Mouse	No. of SOX3+ cells per tubule	No. of SOX3+ cells per tubule
							No.1	0.4375	1.68421
							No.2	0.581395	1.22034
							No.3	0.736842	2
							P value	0.0308986

## Sheet: Figure 4G
		Figure 4G
		PD7 Control					PD7 Brca1 vKO
		Mouse	GFRα1+ cell number	PLZF+ cell number	Percentage of GFRα1+ cells among PLZF+ cells (%)		Mouse	GFRα1+ cell number	PLZF+ cell number	Percentage of GFRα1+ cells among PLZF+ cells (%)
		No.1	155	384	40.3646		No.1	115	129	89.1473
		No.2	135	372	36.2903		No.2	146	175	83.4286
		No.3	98	373	26.2735		No.3	90	102	88.2353
				P value	0.00224685					0.00224685
		PD7 Control					PD7 Brca1 vKO
		Mouse	SOX3+ cell number	PLZF+ cell number	Percentage of SOX3+ cells among PLZF+ cells (%)		Mouse	SOX3+ cell number	PLZF+ cell number	Percentage of SOX3+ cells among PLZF+ cells (%)
		No.1	314	393	79.8982		No.1	14	139	10.0719
		No.2	372	457	81.4004		No.2	9	107	8.41121
		No.3	261	319	81.8182		No.3	7	71	9.85915
				P value	1.00928e-07					1.00928e-07
		PD14 Control					PD14 Brca1 vKO
		Mouse	GFRα1+ cell number	PLZF+ cell number	Percentage of GFRα1+ cells among PLZF+ cells (%)		Mouse	GFRα1+ cell number	PLZF+ cell number	Percentage of GFRα1+ cells among PLZF+ cells (%)
		No.1	92	510	18.0392		No.1	119	145	82.069
		No.2	54	412	13.1068		No.2	130	137	94.8905
		No.3	55	368	14.9457		No.3	133	145	91.7241
				P value	0.000938627					0.000938627
		PD14 Control					PD14 Brca1 vKO
		Mouse	SOX3+ cell number	PLZF+ cell number	Percentage of SOX3+ cells among PLZF+ cells (%)		Mouse	SOX3+ cell number	PLZF+ cell number	Percentage of SOX3+ cells among PLZF+ cells (%)
		No.1	347	422	82.2275		No.1	25	145	17.2414
		No.2	403	468	86.1111		No.2	35	215	16.2791
		No.3	319	359	88.8579		No.3	33	216	15.2778
				P value	0.000312437					0.000312437
		PD21 Control					PD21 Brca1 vKO
		Mouse	GFRα1+ cell number	PLZF+ cell number	Percentage of GFRα1+ cells among PLZF+ cells (%)		Mouse	GFRα1+ cell number	PLZF+ cell number	Percentage of GFRα1+ cells among PLZF+ cells (%)
		No.1	55	315	17.4603		No.1	270	323	83.5913
		No.2	65	326	19.9387		No.2	178	214	83.1776
		No.3	72	551	13.0672		No.3	251	330	76.0606
				P value	4.63503e-05					4.63503e-05
		PD21 Control					PD21 Brca1 vKO
		Mouse	SOX3+ cell number	PLZF+ cell number	Percentage of SOX3+ cells among PLZF+ cells (%)		Mouse	SOX3+ cell number	PLZF+ cell number	Percentage of SOX3+ cells among PLZF+ cells (%)
		No.1	165	202	81.6832		No.1	65	227	28.6344
		No.2	407	502	81.0757		No.2	71	374	18.984
		No.3	258	312	82.6923		No.3	100	320	31.25
				P value	0.00399758					0.00399758

## Sheet: Figure 5B
		Figure 5B
		PD21 Control					PD21 Brca1 vKO
		Mouse	No. of tubule counted	No. of all GFRα1+ cells	No. of GFRα1+ cells per tubule		Mouse	No. of tubule counted	No. of all GFRα1+ cells	No. of GFRα1+ cells per tubule
		No.1	45	72	1.6		No.1	41	251	6.12195
		No.2	27	48	1.77778		No.2	54	270	5
		No.3	44	106	2.40909		No.3	54	271	5.01852
				P value	0.00260751					0.00260751
		PD42 Control					PD42 Brca1 vKO
		Mouse	No. of tubule counted	No. of all GFRα1+ cells	No. of GFRα1+ cells per tubule		Mouse	No. of tubule counted	No. of all GFRα1+ cells	No. of GFRα1+ cells per tubule
		No.1	23	19	0.826087		No.1	38	61	1.60526
		No.2	24	32	1.33333		No.2	30	62	2.06667
		No.3	21	27	1.28571		No.3	40	69	1.725
				P value	0.0389447					0.0389447
		PD90 Control					PD90 Brca1 vKO
		Mouse	No. of tubule counted	No. of all GFRα1+ cells	No. of GFRα1+ cells per tubule		Mouse	No. of tubule counted	No. of all GFRα1+ cells	No. of GFRα1+ cells per tubule
		No.1	21	13	0.619048		No.1	28	17	0.607143
		No.2	23	15	0.652174		No.2	35	21	0.6
		No.3	23	15	0.652174		No.3	23	12	0.521739
				P value	0.127728					0.127728
		PD180 Control					PD180 Brca1 vKO
		Mouse	No. of tubule counted	No. of all GFRα1+ cells	No. of GFRα1+ cells per tubule		Mouse	No. of tubule counted	No. of all GFRα1+ cells	No. of GFRα1+ cells per tubule
		No.1	22	31	1.40909		No.1	22	5	0.227273
		No.2	21	19	0.904762		No.2	28	4	0.142857
		No.3	23	22	0.956522		No.3	24	0	0
				P value	0.0154682					0.0154682

[truncated: 24 more sheets: Figure 5C, Figure 6C, Figure 6D, Figure 6G, Figure 6H, Figure 7B, Figure 7C, Figure 7E, Figure 7F, Figure 7H, Figure 7I, Figure 7K, Figure 8B, Figure 8D, Figure 8F, Figure EV1E, Figure EV2B&F, Figure EV4D, Figure EV5B&D, Appendix Figure S2 …]
