# Supplementary material for: BRCA1 preserves genome integrity during the formation of undifferentiated spermatogonia
Source: EMBO Rep. 2025 May 28;26(15):3747–72. doi: 10.1038/s44319-025-00487-5 (PMC12332178; doi:10.1038/s44319-025-00487-5)
Supplement: Supplementary file 4 — Source data Fig. 1 [file 44319_2025_487_MOESM4_ESM.zip]

Archive with 67 entries (50 files):
- Figure 1/
- Figure 1/1A/
- Figure 1/1A/E18.5 PLZF&γH2AX/
- Figure 1/1A/E18.5 PLZF&γH2AX/E18.5 WT testis PLZF&γH2AX Hoechst.tif
- Figure 1/1A/E18.5 PLZF&γH2AX/E18.5 WT testis PLZF&γH2AX overlay.tif
- Figure 1/1A/E18.5 PLZF&γH2AX/E18.5 WT testis PLZF.tif
- Figure 1/1A/E18.5 PLZF&γH2AX/E18.5 WT testis γH2AX.tif
- Figure 1/1A/PD1 PLZF&γH2AX/
- Figure 1/1A/PD1 PLZF&γH2AX/PD1 WT testis PLZF&γH2AX Hoechst.tif
- Figure 1/1A/PD1 PLZF&γH2AX/PD1 WT testis PLZF&γH2AX Hoechst_overlay.tif
- Figure 1/1A/PD1 PLZF&γH2AX/PD1 WT testis PLZF.tif
- Figure 1/1A/PD1 PLZF&γH2AX/PD1 WT testis γH2AX.tif
- Figure 1/1A/PD14 PLZF&γH2AX/
- Figure 1/1A/PD14 PLZF&γH2AX/PD14 WT testis PLZF&γH2AX Hoechst.tif
- Figure 1/1A/PD14 PLZF&γH2AX/PD14 WT testis PLZF&γH2AX Hoechst_overlay.tif
- Figure 1/1A/PD14 PLZF&γH2AX/PD14 WT testis PLZF.tif
- Figure 1/1A/PD14 PLZF&γH2AX/PD14 WT testis γH2AX.tif
- Figure 1/1A/PD4 PLZF&γH2AX/
- Figure 1/1A/PD4 PLZF&γH2AX/PD4 WT testis PLZF&γH2AX Hoechst.tif
- Figure 1/1A/PD4 PLZF&γH2AX/PD4 WT testis PLZF&γH2AX Hoechst_overlay.tif
- Figure 1/1A/PD4 PLZF&γH2AX/PD4 WT testis PLZF.tif
- Figure 1/1A/PD4 PLZF&γH2AX/PD4 WT testis γH2AX.tif
- Figure 1/1A/PD7 PLZF&γH2AX/
- Figure 1/1A/PD7 PLZF&γH2AX/PD7 WT testis PLZF&γH2AX Hoechst.tif
- Figure 1/1A/PD7 PLZF&γH2AX/PD7 WT testis PLZF&γH2AX Hoechst_overlay.tif
- Figure 1/1A/PD7 PLZF&γH2AX/PD7 WT testis PLZF.tif
- Figure 1/1A/PD7 PLZF&γH2AX/PD7 WT testis γH2AX.tif
- Figure 1/1B/
- Figure 1/1B/E18.5 SOX9&γH2AX/
- Figure 1/1B/E18.5 SOX9&γH2AX/E18.5 WT testis SOX9&γH2AX Hoechst.tif
- Figure 1/1B/E18.5 SOX9&γH2AX/E18.5 WT testis SOX9&γH2AX _overlay.tif
- Figure 1/1B/E18.5 SOX9&γH2AX/E18.5 WT testis SOX9.tif
- Figure 1/1B/E18.5 SOX9&γH2AX/E18.5 WT testis γH2AX .tif
- Figure 1/1B/PD1 SOX9&γH2AX/
- Figure 1/1B/PD1 SOX9&γH2AX/PD1 WT testis SOX9&γH2AX Hoechst.tif
- Figure 1/1B/PD1 SOX9&γH2AX/PD1 WT testis SOX9&γH2AX_overlay.tif
- Figure 1/1B/PD1 SOX9&γH2AX/PD1 WT testis SOX9.tif
- Figure 1/1B/PD1 SOX9&γH2AX/PD1 WT testis γH2AX.tif
- Figure 1/1B/PD14 SOX9&γH2AX/
- Figure 1/1B/PD14 SOX9&γH2AX/PD14 WT testis SOX9&γH2AX Hoechst.tif
- Figure 1/1B/PD14 SOX9&γH2AX/PD14 WT testis SOX9&γH2AX Hoechst_overlay.tif
- Figure 1/1B/PD14 SOX9&γH2AX/PD14 WT testis SOX9.tif
- Figure 1/1B/PD14 SOX9&γH2AX/PD14 WT testis γH2AX.tif
- Figure 1/1B/PD4 SOX9&γH2AX/
- Figure 1/1B/PD4 SOX9&γH2AX/PD4 WT testis SOX9&γH2AX Hoechst.tif
- Figure 1/1B/PD4 SOX9&γH2AX/PD4 WT testis SOX9&γH2AX_overlay.tif
- Figure 1/1B/PD4 SOX9&γH2AX/PD4 WT testis SOX9.tif
- Figure 1/1B/PD4 SOX9&γH2AX/PD4 WT testis γH2AX.tif
- Figure 1/1B/PD7 SOX9&γH2AX/
- Figure 1/1B/PD7 SOX9&γH2AX/PD7 WT testis SOX9&γH2AX Hoechst.tif
- Figure 1/1B/PD7 SOX9&γH2AX/PD7 WT testis SOX9&γH2AX Hoechst_overlay.tif
- Figure 1/1B/PD7 SOX9&γH2AX/PD7 WT testis SOX9.tif
- Figure 1/1B/PD7 SOX9&γH2AX/PD7 WT testis γH2AX.tif
- Figure 1/1C/
- Figure 1/1C/Figure 1C Numerical data.xlsx
- Figure 1/1C/~$Figure 1C Numerical data.xlsx
- Figure 1/1D/
- Figure 1/1D/PD4 PLZF&cleaved PARP1/
- Figure 1/1D/PD4 PLZF&cleaved PARP1/PD4 WT testis cleaved PARP1.tif
- Figure 1/1D/PD4 PLZF&cleaved PARP1/PD4 WT testis PLZF&cleaved PARP1 Hoechst.tif
- Figure 1/1D/PD4 PLZF&cleaved PARP1/PD4 WT testis PLZF&cleaved PARP1 Hoechst_overlay.tif
- Figure 1/1D/PD4 PLZF&cleaved PARP1/PD4 WT testis PLZF.tif
- Figure 1/1D/PD7 PLZF&cleaved PARP1/
- Figure 1/1D/PD7 PLZF&cleaved PARP1/PD7 WT testis cleaved PARP1.tif
- Figure 1/1D/PD7 PLZF&cleaved PARP1/PD7 WT testis PLZF&cleaved PARP1 Hoechst.tif
- Figure 1/1D/PD7 PLZF&cleaved PARP1/PD7 WT testis PLZF&cleaved PARP1 Hoechst_overlay.tif
- Figure 1/1D/PD7 PLZF&cleaved PARP1/PD7 WT testis PLZF.tif
