# Supplementary material for: BRCA1 preserves genome integrity during the formation of undifferentiated spermatogonia
Source: EMBO Rep. 2025 May 28;26(15):3747–72. doi: 10.1038/s44319-025-00487-5 (PMC12332178; doi:10.1038/s44319-025-00487-5)
Supplement: Supplementary file 4 — Source data Fig. 1 [file 44319_2025_487_MOESM4_ESM.zip › Figure 1/1C/Figure 1C Numerical data.xlsx]

## Sheet: Sheet1
	Figure 1C
	PD1 WT male mice	Percentage of γH2AX+ cells among PLZF+ cells (%)		PD1 WT male mice	Percentage of γH2AX+ cells among SOX9+ cells (%)
	No.1	7.27273		No.1	0
	No.2	8.25688		No.2	0
	No.3	10.1852		No.3	0
	PD4 WT male mice	Percentage of γH2AX+ cells among PLZF+ cells (%)		PD4 WT male mice	Percentage of γH2AX+ cells among SOX9+ cells (%)
	No.1	77.0548		No.1	1.5873
	No.2	79.9257		No.2	1.28205
	No.3	78.6441		No.3	1.63934
	PD7 WT male mice	Percentage of γH2AX+ cells among PLZF+ cells (%)		PD7 WT male mice	Percentage of γH2AX+ cells among SOX9+ cells (%)
	No.1	73.1844		No.1	1.28205
	No.2	95.4545		No.2	1.21212
	No.3	88.1356		No.3	1.96078
	PD14 WT male mice	Percentage of γH2AX+ cells among PLZF+ cells (%)		PD14 WT male mice	Percentage of γH2AX+ cells among SOX9+ cells (%)
	No.1	2.5641		No.1	1.85185
	No.2	5.26316		No.2	1.14286
	No.3	3.7037		No.3	1.6129
