# Supplementary material for: BRCA1 preserves genome integrity during the formation of undifferentiated spermatogonia
Source: EMBO Rep. 2025 May 28;26(15):3747–72. doi: 10.1038/s44319-025-00487-5 (PMC12332178; doi:10.1038/s44319-025-00487-5)
Supplement: Supplementary file 5 — Source data Fig. 2 [file 44319_2025_487_MOESM5_ESM.zip]

Archive with 33 entries (23 files):
- Figure 2/
- Figure 2/2A/
- Figure 2/2A/PD1 Brca1 vKO testicular cell IR treatment anti-GCNA&BRCA1/
- Figure 2/2A/PD1 Brca1 vKO testicular cell IR treatment anti-GCNA&BRCA1/Anti-BRCA1.tif
- Figure 2/2A/PD1 Brca1 vKO testicular cell IR treatment anti-GCNA&BRCA1/Anti-GCNA&BRCA overlay.tif
- Figure 2/2A/PD1 Brca1 vKO testicular cell IR treatment anti-GCNA&BRCA1/Anti-GCNA&BRCA1 Hoechst.tif
- Figure 2/2A/PD1 Brca1 vKO testicular cell IR treatment anti-GCNA&BRCA1/Anti-GCNA.tif
- Figure 2/2A/PD1 Control testicular cell IR treatment GCNA&BRCA1/
- Figure 2/2A/PD1 Control testicular cell IR treatment GCNA&BRCA1/Anti-BRCA1.tif
- Figure 2/2A/PD1 Control testicular cell IR treatment GCNA&BRCA1/Anti-GCNA&BRCA overlay.tif
- Figure 2/2A/PD1 Control testicular cell IR treatment GCNA&BRCA1/Anti-GCNA&BRCA1 Hoechst.tif
- Figure 2/2A/PD1 Control testicular cell IR treatment GCNA&BRCA1/Anti-GCNA.tif
- Figure 2/2B/
- Figure 2/2B/PD1 and PD7 BRCA1 vasa-cre male testis.jpg
- Figure 2/2C/
- Figure 2/2C/Figure 2C Numerical data.xlsx
- Figure 2/2H/
- Figure 2/2H/PD1 MVH/
- Figure 2/2H/PD1 MVH/PD1 Brca1 vKO testis anti-MVH Hoechst.tif
- Figure 2/2H/PD1 MVH/PD1 Brca1 vKO testis anti-MVH Hoechst_overlay.tif
- Figure 2/2H/PD1 MVH/PD1 Brca1 vKO testis anti-MVH.tif
- Figure 2/2H/PD1 MVH/PD1 Control testis anti-MVH Hoechst.tif
- Figure 2/2H/PD1 MVH/PD1 Control testis anti-MVH Hoechst_overlay.tif
- Figure 2/2H/PD1 MVH/PD1 Control testis anti-MVH.tif
- Figure 2/2H/PD7 MVH/
- Figure 2/2H/PD7 MVH/PD7 Brca1 vKO testis anti-MVH 20X.tif
- Figure 2/2H/PD7 MVH/PD7 Brca1 vKO testis anti-MVH Hoechst 20X.tif
- Figure 2/2H/PD7 MVH/PD7 Brca1 vKO testis anti-MVH Hoechst overlay.tif
- Figure 2/2H/PD7 MVH/PD7 Control  testis anti-MVH.tif
- Figure 2/2H/PD7 MVH/PD7 Control testis anti-MVH Hoechst overlay.tif
- Figure 2/2H/PD7 MVH/PD7 Control testis anti-MVH Hoechst.tif
- Figure 2/2I/
- Figure 2/2I/Figure 2I Numerical data.xlsx
