# Supplementary material for: BRCA1 preserves genome integrity during the formation of undifferentiated spermatogonia
Source: EMBO Rep. 2025 May 28;26(15):3747–72. doi: 10.1038/s44319-025-00487-5 (PMC12332178; doi:10.1038/s44319-025-00487-5)
Supplement: Supplementary file 5 — Source data Fig. 2 [file 44319_2025_487_MOESM5_ESM.zip › Figure 2/2C/Figure 2C Numerical data.xlsx]

## Sheet: Sheet1
	Figure 2C
	PD1 Control			PD1 Brca1 vKO
	Mouse	Testis weight / Body weight (%)		Mouse	Testis weight / Body weight (%)
	No.1	0.0507246		No.1	0.0517241
	No.2	0.0479452		No.2	0.0507812
	No.3	0.0559211		No.3	0.0551948
	No.4	0.045082		No.4	0.0492958
	PD7 Control			PD7 Brca1 vKO
	Mouse	Testis weight / Body weight (%)		Mouse	Testis weight / Body weight (%)
	No.1	0.074187		No.1	0.0542636
	No.2	0.068915		No.2	0.0464789
	No.3	0.065053		No.3	0.0459941
	No.4	0.078		No.4	0.0497132
	No.5	0.084989		No.5	0.0415778
