# Supplementary material for: BRCA1 preserves genome integrity during the formation of undifferentiated spermatogonia
Source: EMBO Rep. 2025 May 28;26(15):3747–72. doi: 10.1038/s44319-025-00487-5 (PMC12332178; doi:10.1038/s44319-025-00487-5)
Supplement: Supplementary file 5 — Source data Fig. 2 [file 44319_2025_487_MOESM5_ESM.zip › Figure 2/2I/Figure 2I Numerical data.xlsx]

## Sheet: Sheet1
		Figure 2I
		PD1 Control testes			PD1 Brca1 vKO testes
		Mouse	No. of MVH+ cells per tubule		Mouse	No. of MVH+ cells per tubule
		No.1	3.96429		No.1	4.5
		No.2	3.92857		No.2	5.16667
		No.3	4.17333		No.3	4.55556
		PD7 Control testes			PD7 Brca1 vKO testes
		Mouse	No. of MVH+ cells per tubule		Mouse	No. of MVH+ cells per tubule
		No.1	19.5455		No.1	2.88889
		No.2	19.5806		No.2	2.44118
		No.3	18.8182		No.3	3
