# Supplementary material for: BRCA1 preserves genome integrity during the formation of undifferentiated spermatogonia
Source: EMBO Rep. 2025 May 28;26(15):3747–72. doi: 10.1038/s44319-025-00487-5 (PMC12332178; doi:10.1038/s44319-025-00487-5)
Supplement: Supplementary file 6 — Source data Fig. 3 [file 44319_2025_487_MOESM6_ESM.zip]

Archive with 35 entries (28 files):
- Figure 3/
- Figure 3/3B-3C/
- Figure 3/3B-3C/Figure 3B-3C Numerical data.xlsx
- Figure 3/3D/
- Figure 3/3D/Figure 3D Numerical data.xlsx
- Figure 3/3D/PD7 Brca1 vKO testis anti-MVH&PLZF Hoechst.tif
- Figure 3/3D/PD7 Brca1 vKO testis anti-MVH&PLZF Hoechst_overlay.tif
- Figure 3/3D/PD7 Brca1 vKO testis anti-MVH.tif
- Figure 3/3D/PD7 Brca1 vKO testis anti-PLZF.tif
- Figure 3/3D/PD7 Control testis anti-MVH&PLZF Hoechst.tif
- Figure 3/3D/PD7 Control testis anti-MVH&PLZF Hoechst_overlay.tif
- Figure 3/3D/PD7 Control testis anti-MVH.tif
- Figure 3/3D/PD7 Control testis anti-PLZF.tif
- Figure 3/3E/
- Figure 3/3E/Figure 3E Numerical data.xlsx
- Figure 3/3E/PD7 Brca1 Vasa-cre testis anti-PLZF&GFRa1/
- Figure 3/3E/PD7 Brca1 Vasa-cre testis anti-PLZF&GFRa1/PD7 Brca1 vKO testis anti-GFRa1.tif
- Figure 3/3E/PD7 Brca1 Vasa-cre testis anti-PLZF&GFRa1/PD7 Brca1 vKO testis anti-PLZF&GFRa1 Hoechst.tif
- Figure 3/3E/PD7 Brca1 Vasa-cre testis anti-PLZF&GFRa1/PD7 Brca1 vKO testis anti-PLZF&GFRa1 Hoechst_overlay.tif
- Figure 3/3E/PD7 Brca1 Vasa-cre testis anti-PLZF&GFRa1/PD7 Brca1 vKO testis anti-PLZF.tif
- Figure 3/3E/PD7 Brca1 Vasa-cre testis anti-PLZF&GFRa1/PD7 Control testis anti-GFRa1.tif
- Figure 3/3E/PD7 Brca1 Vasa-cre testis anti-PLZF&GFRa1/PD7 Control testis anti-PLZF&GFRa1 Hoechst.tif
- Figure 3/3E/PD7 Brca1 Vasa-cre testis anti-PLZF&GFRa1/PD7 Control testis anti-PLZF&GFRa1 Hoechst_overlay.tif
- Figure 3/3E/PD7 Brca1 Vasa-cre testis anti-PLZF&GFRa1/PD7 Control testis anti-PLZF.tif
- Figure 3/3E/PD7 Brca1 Vasa-cre testis anti-PLZF&SOX3/
- Figure 3/3E/PD7 Brca1 Vasa-cre testis anti-PLZF&SOX3/PD7 Brca1 vKO testis anti-PLZF&SOX3 Hoechst.tif
- Figure 3/3E/PD7 Brca1 Vasa-cre testis anti-PLZF&SOX3/PD7 Brca1 vKO testis anti-PLZF&SOX3 Hoechst_overlay.tif
- Figure 3/3E/PD7 Brca1 Vasa-cre testis anti-PLZF&SOX3/PD7 Brca1 vKO testis anti-PLZF.tif
- Figure 3/3E/PD7 Brca1 Vasa-cre testis anti-PLZF&SOX3/PD7 Brca1 vKO testis anti-SOX3.tif
- Figure 3/3E/PD7 Brca1 Vasa-cre testis anti-PLZF&SOX3/PD7 Control testis anti-PLZF&SOX3 Hoechst.tif
- Figure 3/3E/PD7 Brca1 Vasa-cre testis anti-PLZF&SOX3/PD7 Control testis anti-PLZF&SOX3 Hoechst_overlay.tif
- Figure 3/3E/PD7 Brca1 Vasa-cre testis anti-PLZF&SOX3/PD7 Control testis anti-PLZF.tif
- Figure 3/3E/PD7 Brca1 Vasa-cre testis anti-PLZF&SOX3/PD7 Control testis anti-SOX3.tif
- Figure 3/3F/
- Figure 3/3F/Figure 3F Numerical data.xlsx
