# Supplementary material for: BRCA1 preserves genome integrity during the formation of undifferentiated spermatogonia
Source: EMBO Rep. 2025 May 28;26(15):3747–72. doi: 10.1038/s44319-025-00487-5 (PMC12332178; doi:10.1038/s44319-025-00487-5)
Supplement: Supplementary file 6 — Source data Fig. 3 [file 44319_2025_487_MOESM6_ESM.zip › Figure 3/3B-3C/Figure 3B-3C Numerical data.xlsx]

## Sheet: Sheet1
		Figure 3B
		Control					Brca1 vKO
			Cell number	No. of all testicular cells	Percentage of cells among all testicular cells (%)			Cell number	No. of all testicular cells	Percentage of cells among all testicular cells (%)
		SPG1	384	5077	7.56352		SPG1	179	8711	2.05487
		SPG2	365	5077	7.18929		SPG2	53	8711	0.608426
		SPG3	224	5077	4.41205		SPG3	52	8711	0.596946
		Figure 3C
			Control					Brca1 vKO
			Percentage of SPG2 among all testicular cells (%)	Percentage of SPG1 among all testicular cells (%)	Percentage ratio of SPG2/SPG1			Percentage of SPG2 among all testicular cells (%)	Percentage of SPG1 among all testicular cells (%)	Percentage ratio of SPG2/SPG1
			7.18929	7.56352	0.950521			0.61	2.05	0.297561
			Percentage of SPG3 among all testicular cells (%)	Percentage of SPG2 among all testicular cells (%)	Percentage ratio of SPG2/SPG1			Percentage of SPG3 among all testicular cells (%)	Percentage of SPG2 among all testicular cells (%)	Percentage ratio of SPG2/SPG1
			4.41205	7.18929	0.613699			0.6	0.61	0.983607
