# Supplementary material for: BRCA1 preserves genome integrity during the formation of undifferentiated spermatogonia
Source: EMBO Rep. 2025 May 28;26(15):3747–72. doi: 10.1038/s44319-025-00487-5 (PMC12332178; doi:10.1038/s44319-025-00487-5)
Supplement: Supplementary file 6 — Source data Fig. 3 [file 44319_2025_487_MOESM6_ESM.zip › Figure 3/3D/Figure 3D Numerical data.xlsx]

## Sheet: Sheet1
	Figure 3D
	PD7 Control			PD7 Brca1 vKO
	Mouse	No. of PLZF+ cells per tubule		Mouse	No. of PLZF+ cells per tubule
	No.1	11.9091		No.1	2.31667
	No.2	11.425		No.2	2.22917
	No.3	12.76		No.3	1.91892
