# Supplementary material for: BRCA1 preserves genome integrity during the formation of undifferentiated spermatogonia
Source: EMBO Rep. 2025 May 28;26(15):3747–72. doi: 10.1038/s44319-025-00487-5 (PMC12332178; doi:10.1038/s44319-025-00487-5)
Supplement: Supplementary file 6 — Source data Fig. 3 [file 44319_2025_487_MOESM6_ESM.zip › Figure 3/3E/Figure 3E Numerical data.xlsx]

## Sheet: Sheet1
			Figure 3E
			PD7 Control			PD7 Brca1 vKO
			Mouse	No. of GFRα1+ cells per tubule		Mouse	No. of GFRα1+ cells per tubule
			No.1	3.52273		No.1	1.87234
			No.2	4.45455		No.2	1.97297
			No.3	3.16129		No.3	1.70175
			PD7 Control			PD7 Brca1 vKO
			Mouse	No. of SOX3+ cells per tubule		Mouse	No. of SOX3+ cells per tubule
			No.1	9.9		No.1	0.23913
			No.2	9.3		No.2	0.204545
			No.3	10.44		No.3	0.152174
