# Supplementary material for: BRCA1 preserves genome integrity during the formation of undifferentiated spermatogonia
Source: EMBO Rep. 2025 May 28;26(15):3747–72. doi: 10.1038/s44319-025-00487-5 (PMC12332178; doi:10.1038/s44319-025-00487-5)
Supplement: Supplementary file 6 — Source data Fig. 3 [file 44319_2025_487_MOESM6_ESM.zip › Figure 3/3F/Figure 3F Numerical data.xlsx]

## Sheet: Sheet1
			Figure 3F
			PD7 Control			PD7 Brca1 vKO
			Mouse	Percentage of GFRα1+ cells among PLZF+ cells (%)		Mouse	Percentage of GFRα1+ cells among PLZF+ cells (%)
			No.1	40.3646		No.1	89.1473
			No.2	36.2903		No.2	83.4286
			No.3	26.2735		No.3	88.2353
			PD7 Control			PD7 Brca1 vKO
			Mouse	Percentage of SOX3+ cells among PLZF+ cells (%)		Mouse	Percentage of SOX3+ cells among PLZF+ cells (%)
			No.1	79.8982		No.1	10.0719
			No.2	81.4004		No.2	8.41121
			No.3	81.8182		No.3	9.85915
