# Supplementary material for: BRCA1 preserves genome integrity during the formation of undifferentiated spermatogonia
Source: EMBO Rep. 2025 May 28;26(15):3747–72. doi: 10.1038/s44319-025-00487-5 (PMC12332178; doi:10.1038/s44319-025-00487-5)
Supplement: Supplementary file 7 — Source data Fig. 4 [file 44319_2025_487_MOESM7_ESM.zip]

Archive with 56 entries (44 files):
- Figure 4/
- Figure 4/4A/
- Figure 4/4A/PD7 Brca1 vKO testis anti-GFRa1&p-H3(S10) Hoechst.tif
- Figure 4/4A/PD7 Brca1 vKO testis anti-GFRa1&p-H3(S10) Hoechst_overlay.tif
- Figure 4/4A/PD7 Brca1 vKO testis anti-GFRa1.tif
- Figure 4/4A/PD7 Brca1 vKO testis anti-p-H3(S10).tif
- Figure 4/4A/PD7 Control testis anti-GFRa1&p-H3(S10) Hoechst.tif
- Figure 4/4A/PD7 Control testis anti-GFRa1&p-H3(S10) Hoechst_overlay.tif
- Figure 4/4A/PD7 Control testis anti-GFRa1.tif
- Figure 4/4A/PD7 Control testis anti-p-H3(S10).tif
- Figure 4/4B/
- Figure 4/4B/Figure 4B Numerical data.xlsx
- Figure 4/4C/
- Figure 4/4C/PD14 Brca1 Vasa-cre testis anti-PLZF&GFRa1/
- Figure 4/4C/PD14 Brca1 Vasa-cre testis anti-PLZF&GFRa1/PD14 Brca1 vKO testis anti-GFRa1.tif
- Figure 4/4C/PD14 Brca1 Vasa-cre testis anti-PLZF&GFRa1/PD14 Brca1 vKO testis anti-PLZF&GFRa1 Hoechst.tif
- Figure 4/4C/PD14 Brca1 Vasa-cre testis anti-PLZF&GFRa1/PD14 Brca1 vKO testis anti-PLZF&GFRa1 Hoechst_overlay.tif
- Figure 4/4C/PD14 Brca1 Vasa-cre testis anti-PLZF&GFRa1/PD14 Brca1 vKO testis anti-PLZF.tif
- Figure 4/4C/PD14 Brca1 Vasa-cre testis anti-PLZF&GFRa1/PD14 Control testis anti-GFRa1.tif
- Figure 4/4C/PD14 Brca1 Vasa-cre testis anti-PLZF&GFRa1/PD14 Control testis anti-PLZF&GFRa1 Hoechst.tif
- Figure 4/4C/PD14 Brca1 Vasa-cre testis anti-PLZF&GFRa1/PD14 Control testis anti-PLZF&GFRa1 Hoechst_overlay.tif
- Figure 4/4C/PD14 Brca1 Vasa-cre testis anti-PLZF&GFRa1/PD14 Control testis anti-PLZF.tif
- Figure 4/4C/PD21 Brca1 Vasa-cre testis anti-PLZF&GFRa1/
- Figure 4/4C/PD21 Brca1 Vasa-cre testis anti-PLZF&GFRa1/PD21 Brca1 vKO testis anti-GFRa1.tif
- Figure 4/4C/PD21 Brca1 Vasa-cre testis anti-PLZF&GFRa1/PD21 Brca1 vKO testis anti-PLZF&GFRa1 Hoechst.tif
- Figure 4/4C/PD21 Brca1 Vasa-cre testis anti-PLZF&GFRa1/PD21 Brca1 vKO testis anti-PLZF&GFRa1 Hoechst_overlay.tif
- Figure 4/4C/PD21 Brca1 Vasa-cre testis anti-PLZF&GFRa1/PD21 Brca1 vKO testis anti-PLZF.tif
- Figure 4/4C/PD21 Brca1 Vasa-cre testis anti-PLZF&GFRa1/PD21 Control testis anti-GFRa1.tif
- Figure 4/4C/PD21 Brca1 Vasa-cre testis anti-PLZF&GFRa1/PD21 Control testis anti-PLZF&GFRa1 Hoechst.tif
- Figure 4/4C/PD21 Brca1 Vasa-cre testis anti-PLZF&GFRa1/PD21 Control testis anti-PLZF&GFRa1 Hoechst_overlay.tif
- Figure 4/4C/PD21 Brca1 Vasa-cre testis anti-PLZF&GFRa1/PD21 Control testis anti-PLZF.tif
- Figure 4/4D/
- Figure 4/4D/Figure 4D Numerical data.xlsx
- Figure 4/4E/
- Figure 4/4E/PD14 Brca1 Vasa-cre testis anti-PLZF&SOX3/
- Figure 4/4E/PD14 Brca1 Vasa-cre testis anti-PLZF&SOX3/PD14 Brca1 vKO testis anti-PLZF&SOX3 Hoechst.tif
- Figure 4/4E/PD14 Brca1 Vasa-cre testis anti-PLZF&SOX3/PD14 Brca1 vKO testis anti-PLZF&SOX3 Hoechst_overlay.tif
- Figure 4/4E/PD14 Brca1 Vasa-cre testis anti-PLZF&SOX3/PD14 Brca1 vKO testis anti-PLZF.tif
- Figure 4/4E/PD14 Brca1 Vasa-cre testis anti-PLZF&SOX3/PD14 Brca1 vKO testis anti-SOX3.tif
- Figure 4/4E/PD14 Brca1 Vasa-cre testis anti-PLZF&SOX3/PD14 Control testis anti-PLZF&SOX3 Hoechst.tif
- Figure 4/4E/PD14 Brca1 Vasa-cre testis anti-PLZF&SOX3/PD14 Control testis anti-PLZF&SOX3 Hoechst_overlay.tif
- Figure 4/4E/PD14 Brca1 Vasa-cre testis anti-PLZF&SOX3/PD14 Control testis anti-PLZF.tif
- Figure 4/4E/PD14 Brca1 Vasa-cre testis anti-PLZF&SOX3/PD14 Control testis anti-SOX3.tif
- Figure 4/4E/PD21 Brca1 Vasa-cre testis anti-PLZF&SOX3/
- Figure 4/4E/PD21 Brca1 Vasa-cre testis anti-PLZF&SOX3/PD21 Brca1 vKO testis anti-PLZF&SOX3 Hoechst.tif
- Figure 4/4E/PD21 Brca1 Vasa-cre testis anti-PLZF&SOX3/PD21 Brca1 vKO testis anti-PLZF&SOX3 Hoechst_overlay.tif
- Figure 4/4E/PD21 Brca1 Vasa-cre testis anti-PLZF&SOX3/PD21 Brca1 vKO testis anti-PLZF.tif
- Figure 4/4E/PD21 Brca1 Vasa-cre testis anti-PLZF&SOX3/PD21 Brca1 vKO testis anti-SOX3.tif
- Figure 4/4E/PD21 Brca1 Vasa-cre testis anti-PLZF&SOX3/PD21 Control testis anti-PLZF&SOX3 Hoechst.tif
- Figure 4/4E/PD21 Brca1 Vasa-cre testis anti-PLZF&SOX3/PD21 Control testis anti-PLZF&SOX3 Hoechst_overlay.tif
- Figure 4/4E/PD21 Brca1 Vasa-cre testis anti-PLZF&SOX3/PD21 Control testis anti-PLZF.tif
- Figure 4/4E/PD21 Brca1 Vasa-cre testis anti-PLZF&SOX3/PD21 Control testis anti-SOX3.tif
- Figure 4/4F/
- Figure 4/4F/Figure 4F Numerical data.xlsx
- Figure 4/4G/
- Figure 4/4G/Figure 4G Numerical data.xlsx
