# Supplementary material for: BRCA1 preserves genome integrity during the formation of undifferentiated spermatogonia
Source: EMBO Rep. 2025 May 28;26(15):3747–72. doi: 10.1038/s44319-025-00487-5 (PMC12332178; doi:10.1038/s44319-025-00487-5)
Supplement: Supplementary file 7 — Source data Fig. 4 [file 44319_2025_487_MOESM7_ESM.zip › Figure 4/4B/Figure 4B Numerical data.xlsx]

## Sheet: Sheet1
			Figure 4B
			PD7 Control testes			PD7 Brca1 vKO testes
			Mouse	p-H3(S10)+ cells among GFRα1+ cells (%)		Mouse	p-H3(S10)+ cells among GFRα1+ cells (%)
			No.1	9.55882		No.1	25.8929
			No.2	9.70874		No.2	21.4286
			No.3	8.88889		No.3	22.0588
