# Supplementary material for: BRCA1 preserves genome integrity during the formation of undifferentiated spermatogonia
Source: EMBO Rep. 2025 May 28;26(15):3747–72. doi: 10.1038/s44319-025-00487-5 (PMC12332178; doi:10.1038/s44319-025-00487-5)
Supplement: Supplementary file 7 — Source data Fig. 4 [file 44319_2025_487_MOESM7_ESM.zip › Figure 4/4D/Figure 4D Numerical data.xlsx]

## Sheet: Sheet1
			Figure 4D
			PD7 Control			PD7 Brca1 vKO
			Mouse	No. of GFRα1+ cells per tubule		Mouse	No. of GFRα1+ cells per tubule
			No.1	3.52273		No.1	1.87234
			No.2	4.45455		No.2	1.97297
			No.3	3.16129		No.3	1.70175
			PD14 Control			PD14 Brca1 vKO
			Mouse	No. of GFRα1+ cells per tubule		Mouse	No. of GFRα1+ cells per tubule
			No.1	2.09091		No.1	2.82927
			No.2	1.55882		No.2	3.69565
			No.3	1.77419		No.3	4.19444
			PD21 Control			PD21 Brca1 vKO
			Mouse	No. of GFRα1+ cells per tubule		Mouse	No. of GFRα1+ cells per tubule
			No.1	1.6		No.1	6.12195
			No.2	1.77778		No.2	5
			No.3	2.40909		No.3	5.01852
