# Supplementary material for: BRCA1 preserves genome integrity during the formation of undifferentiated spermatogonia
Source: EMBO Rep. 2025 May 28;26(15):3747–72. doi: 10.1038/s44319-025-00487-5 (PMC12332178; doi:10.1038/s44319-025-00487-5)
Supplement: Supplementary file 7 — Source data Fig. 4 [file 44319_2025_487_MOESM7_ESM.zip › Figure 4/4F/Figure 4F Numerical data.xlsx]

## Sheet: Sheet1
			Figure 4F
			PD7 Control			PD7 Brca1 vKO
			Mouse	No. of SOX3+ cells per tubule		Mouse	No. of SOX3+ cells per tubule
			No.1	9.9		No.1	0.23913
			No.2	9.3		No.2	0.204545
			No.3	10.44		No.3	0.152174
			PD14 Control			PD14 Brca1 vKO
			Mouse	No. of SOX3+ cells per tubule		Mouse	No. of SOX3+ cells per tubule
			No.1	10.1923		No.1	0.4375
			No.2	12.7037		No.2	0.581395
			No.3	9.66667		No.3	0.736842
			PD21 Control			PD21 Brca1 vKO
			Mouse	No. of SOX3+ cells per tubule		Mouse	No. of SOX3+ cells per tubule
			No.1	7.85714		No.1	1.68421
			No.2	10.6333		No.2	1.22034
			No.3	9.71053		No.3	2
