# Supplementary material for: BRCA1 preserves genome integrity during the formation of undifferentiated spermatogonia
Source: EMBO Rep. 2025 May 28;26(15):3747–72. doi: 10.1038/s44319-025-00487-5 (PMC12332178; doi:10.1038/s44319-025-00487-5)
Supplement: Supplementary file 7 — Source data Fig. 4 [file 44319_2025_487_MOESM7_ESM.zip › Figure 4/4G/Figure 4G Numerical data.xlsx]

## Sheet: Sheet1
			Figure 4G
			PD7 Control			PD7 Brca1 vKO
			Mouse	Percentage of GFRα1+ cells among PLZF+ cells (%)		Mouse	Percentage of GFRα1+ cells among PLZF+ cells (%)
			No.1	40.3646		No.1	89.1473
			No.2	36.2903		No.2	83.4286
			No.3	26.2735		No.3	88.2353
			PD7 Control			PD7 Brca1 vKO
			Mouse	Percentage of SOX3+ cells among PLZF+ cells (%)		Mouse	Percentage of SOX3+ cells among PLZF+ cells (%)
			No.1	79.8982		No.1	10.0719
			No.2	81.4004		No.2	8.41121
			No.3	81.8182		No.3	9.85915
			PD14 Control			PD14 Brca1 vKO
			Mouse	Percentage of GFRα1+ cells among PLZF+ cells (%)		Mouse	Percentage of GFRα1+ cells among PLZF+ cells (%)
			No.1	18.0392		No.1	82.069
			No.2	13.1068		No.2	94.8905
			No.3	14.9457		No.3	91.7241
			PD14 Control			PD14 Brca1 vKO
			Mouse	Percentage of SOX3+ cells among PLZF+ cells (%)		Mouse	Percentage of SOX3+ cells among PLZF+ cells (%)
			No.1	82.2275		No.1	17.2414
			No.2	86.1111		No.2	16.2791
			No.3	88.8579		No.3	15.2778
			PD21 Control			PD21 Brca1 vKO
			Mouse	Percentage of GFRα1+ cells among PLZF+ cells (%)		Mouse	Percentage of GFRα1+ cells among PLZF+ cells (%)
			No.1	17.4603		No.1	83.5913
			No.2	19.9387		No.2	83.1776
			No.3	13.0672		No.3	76.0606
			PD21 Control			PD21 Brca1 vKO
			Mouse	Percentage of SOX3+ cells among PLZF+ cells (%)		Mouse	Percentage of SOX3+ cells among PLZF+ cells (%)
			No.1	81.6832		No.1	28.6344
			No.2	81.0757		No.2	18.984
			No.3	82.6923		No.3	31.25
