# Supplementary material for: BRCA1 preserves genome integrity during the formation of undifferentiated spermatogonia
Source: EMBO Rep. 2025 May 28;26(15):3747–72. doi: 10.1038/s44319-025-00487-5 (PMC12332178; doi:10.1038/s44319-025-00487-5)
Supplement: Supplementary file 8 — Source data Fig. 5 [file 44319_2025_487_MOESM8_ESM.zip]

Archive with 57 entries (44 files):
- Figure 5/
- Figure 5/5A/
- Figure 5/5A/PD180 PLZF&GFRa1/
- Figure 5/5A/PD180 PLZF&GFRa1/PD180 Control testis anti-GFRa1.tif
- Figure 5/5A/PD180 PLZF&GFRa1/PD180 Control testis anti-PLZF&GFRa1 Hoechst.tif
- Figure 5/5A/PD180 PLZF&GFRa1/PD180 Control testis anti-PLZF&GFRa1_overlay.tif
- Figure 5/5A/PD180 PLZF&GFRa1/PD180 Control testis anti-PLZF.tif
- Figure 5/5A/PD180 PLZF&GFRa1/PND180 Brca1 vKO testis anti-GFRa1.tif
- Figure 5/5A/PD180 PLZF&GFRa1/PND180 Brca1 vKO testis anti-PLZF&GFRa1 Hoechst.tif
- Figure 5/5A/PD180 PLZF&GFRa1/PND180 Brca1 vKO testis anti-PLZF&GFRa1 Hoechst_overlay.tif
- Figure 5/5A/PD180 PLZF&GFRa1/PND180 Brca1 vKO testis anti-PLZF.tif
- Figure 5/5A/PD21 PLZF&GFRa1/
- Figure 5/5A/PD21 PLZF&GFRa1/PD21 Brca1 vKO testis anti-GFRa1.tif
- Figure 5/5A/PD21 PLZF&GFRa1/PD21 Brca1 vKO testis anti-PLZF&GFRa1 Hoechst.tif
- Figure 5/5A/PD21 PLZF&GFRa1/PD21 Brca1 vKO testis anti-PLZF&GFRa1 Hoechst_overlay.tif
- Figure 5/5A/PD21 PLZF&GFRa1/PD21 Brca1 vKO testis anti-PLZF.tif
- Figure 5/5A/PD21 PLZF&GFRa1/PD21 Control testis anti-GFRa1.tif
- Figure 5/5A/PD21 PLZF&GFRa1/PD21 Control testis anti-PLZF&GFRa1 Hoechst.tif
- Figure 5/5A/PD21 PLZF&GFRa1/PD21 Control testis anti-PLZF&GFRa1 Hoechst_overlay.tif
- Figure 5/5A/PD21 PLZF&GFRa1/PD21 Control testis anti-PLZF.tif
- Figure 5/5A/PD42 PLZF&GFRa1/
- Figure 5/5A/PD42 PLZF&GFRa1/PD42 Brca1 vKO testis anti-GFRa1.tif
- Figure 5/5A/PD42 PLZF&GFRa1/PD42 Brca1 vKO testis anti-PLZF&GFRa1 Hoechst.tif
- Figure 5/5A/PD42 PLZF&GFRa1/PD42 Brca1 vKO testis anti-PLZF&GFRa1 Hoechst_overlay.tif
- Figure 5/5A/PD42 PLZF&GFRa1/PD42 Brca1 vKO testis anti-PLZF.tif
- Figure 5/5A/PD42 PLZF&GFRa1/PD42 Control testis anti-GFRa1.tif
- Figure 5/5A/PD42 PLZF&GFRa1/PD42 Control testis anti-PLZF&GFRa1 Hoechst.tif
- Figure 5/5A/PD42 PLZF&GFRa1/PD42 Control testis anti-PLZF&GFRa1 Hoechst_overlay.tif
- Figure 5/5A/PD42 PLZF&GFRa1/PD42 Control testis anti-PLZF.tif
- Figure 5/5A/PD90 PLZF&GFRa1/
- Figure 5/5A/PD90 PLZF&GFRa1/3-month BRCA1 vasa-cre ctrl 012019 anti-PLZF&GFRa1 20X-1 计数1+裁剪 - 快捷方式.lnk
- Figure 5/5A/PD90 PLZF&GFRa1/3-month BRCA1 vasa-cre VKO 012019 anti-PLZF&GFRa1 20X-1 计数1+裁剪 - 快捷方式.lnk
- Figure 5/5A/PD90 PLZF&GFRa1/PD90 Brca1 vKO testis anti-GFRa1.tif
- Figure 5/5A/PD90 PLZF&GFRa1/PD90 Brca1 vKO testis anti-PLZF&GFRa1 Hoechst.tif
- Figure 5/5A/PD90 PLZF&GFRa1/PD90 Brca1 vKO testis anti-PLZF&GFRa1 Hoechst_overlay.tif
- Figure 5/5A/PD90 PLZF&GFRa1/PD90 Brca1 vKO testis anti-PLZF.tif
- Figure 5/5A/PD90 PLZF&GFRa1/PD90 Control testis anti-GFRa1.tif
- Figure 5/5A/PD90 PLZF&GFRa1/PD90 Control testis anti-PLZF&GFRa1 Hoechst.tif
- Figure 5/5A/PD90 PLZF&GFRa1/PD90 Control testis anti-PLZF&GFRa1 Hoechst_overlay.tif
- Figure 5/5A/PD90 PLZF&GFRa1/PD90 Control testis anti-PLZF.tif
- Figure 5/5B/
- Figure 5/5B/Figure 5B Numerical data.xlsx
- Figure 5/5C/
- Figure 5/5C/Figure 5C Numerical data.xlsx
- Figure 5/5D/
- Figure 5/5D/PD180 H&E/
- Figure 5/5D/PD180 H&E/PD180 Brca1 vKO testis.tif
- Figure 5/5D/PD180 H&E/PD180 Control testis.tif
- Figure 5/5D/PD21 H&E/
- Figure 5/5D/PD21 H&E/PD21 Brca1 vKO testis.tif
- Figure 5/5D/PD21 H&E/PD21 Control testis.tif
- Figure 5/5D/PD42 H&E/
- Figure 5/5D/PD42 H&E/PD42 Brca1 vKO testis.tif
- Figure 5/5D/PD42 H&E/PD42 Control testis.tif
- Figure 5/5D/PD90 H&E/
- Figure 5/5D/PD90 H&E/PD90 Brca1 vKO testis.tif
- Figure 5/5D/PD90 H&E/PD90 Control testis.tif
