# Supplementary material for: BRCA1 preserves genome integrity during the formation of undifferentiated spermatogonia
Source: EMBO Rep. 2025 May 28;26(15):3747–72. doi: 10.1038/s44319-025-00487-5 (PMC12332178; doi:10.1038/s44319-025-00487-5)
Supplement: Supplementary file 8 — Source data Fig. 5 [file 44319_2025_487_MOESM8_ESM.zip › Figure 5/5B/Figure 5B Numerical data.xlsx]

## Sheet: Sheet1
				Figure 5B
				PD21 Control			PD21 Brca1 vKO
				Mouse	No. of GFRα1+ cells per tubule		Mouse	No. of GFRα1+ cells per tubule
				No.1	1.6		No.1	6.12195
				No.2	1.77778		No.2	5
				No.3	2.40909		No.3	5.01852
				PD42 Control			PD42 Brca1 vKO
				Mouse	No. of GFRα1+ cells per tubule		Mouse	No. of GFRα1+ cells per tubule
				No.1	0.826087		No.1	1.60526
				No.2	1.33333		No.2	2.06667
				No.3	1.28571		No.3	1.725
				PD90 Control			PD90 Brca1 vKO
				Mouse	No. of GFRα1+ cells per tubule		Mouse	No. of GFRα1+ cells per tubule
				No.1	0.619048		No.1	0.607143
				No.2	0.652174		No.2	0.6
				No.3	0.652174		No.3	0.521739
				PD180 Control			PD180 Brca1 vKO
				Mouse	No. of GFRα1+ cells per tubule		Mouse	No. of GFRα1+ cells per tubule
				No.1	1.40909		No.1	0.227273
				No.2	0.904762		No.2	0.142857
				No.3	0.956522		No.3	0
