# Supplementary material for: BRCA1 preserves genome integrity during the formation of undifferentiated spermatogonia
Source: EMBO Rep. 2025 May 28;26(15):3747–72. doi: 10.1038/s44319-025-00487-5 (PMC12332178; doi:10.1038/s44319-025-00487-5)
Supplement: Supplementary file 8 — Source data Fig. 5 [file 44319_2025_487_MOESM8_ESM.zip › Figure 5/5C/Figure 5C Numerical data.xlsx]

## Sheet: Sheet1
					Figure 5C
					PD21 Control			PD21 Brca1 vKO
					Mouse	No. of PLZF+ cells per tubule		Mouse	No. of PLZF+ cells per tubule
					No.1	11.9556		No.1	6.80645
					No.2	10.7778		No.2	5.96296
					No.3	10.5		No.3	5.87037
					PD42 Control			PD42 Brca1 vKO
					Mouse	No. of PLZF+ cells per tubule		Mouse	No. of PLZF+ cells per tubule
					No.1	12.1304		No.1	1.63158
					No.2	9.45833		No.2	2.60714
					No.3	9.09524		No.3	1.81579
					PD90 Control			PD90 Brca1 vKO
					Mouse	No. of PLZF+ cells per tubule		Mouse	No. of PLZF+ cells per tubule
					No.1	10.2083		No.1	0.56
					No.2	6.81481		No.2	0.542857
					No.3	6.75		No.3	0.652174
					PD180 Control			PD180 Brca1 vKO
					Mouse	No. of PLZF+ cells per tubule		Mouse	No. of PLZF+ cells per tubule
					No.1	8.69565		No.1	0.272727
					No.2	8.38095		No.2	0.142857
					No.3	6.8		No.3	0
