# Supplementary material for: BRCA1 preserves genome integrity during the formation of undifferentiated spermatogonia
Source: EMBO Rep. 2025 May 28;26(15):3747–72. doi: 10.1038/s44319-025-00487-5 (PMC12332178; doi:10.1038/s44319-025-00487-5)
Supplement: Supplementary file 9 — Source data Fig. 6 [file 44319_2025_487_MOESM9_ESM.zip]

Archive with 45 entries (36 files):
- Figure 6/
- Figure 6/6A/
- Figure 6/6A/PD7 Brca1-p53 vDKO testis anti-GFRa1.tif
- Figure 6/6A/PD7 Brca1-p53 vDKO testis anti-PLZF&GFRa1 Hoechst.tif
- Figure 6/6A/PD7 Brca1-p53 vDKO testis anti-PLZF&GFRa1 Hoechst_overlay.tif
- Figure 6/6A/PD7 Brca1-p53 vDKO testis anti-PLZF.tif
- Figure 6/6A/PD7 Control testis anti-GFRa1.tif
- Figure 6/6A/PD7 Control testis anti-PLZF&GFRa1 Hoechst.tif
- Figure 6/6A/PD7 Control testis anti-PLZF&GFRa1 Hoechst_overlay.tif
- Figure 6/6A/PD7 Control testis anti-PLZF.tif
- Figure 6/6B/
- Figure 6/6B/PD7 Brca1-p53 vDKO testis anti-PLZF&SOX3 Hoechst.tif
- Figure 6/6B/PD7 Brca1-p53 vDKO testis anti-PLZF&SOX3 Hoechst_overlay.tif
- Figure 6/6B/PD7 Brca1-p53 vDKO testis anti-PLZF.tif
- Figure 6/6B/PD7 Brca1-p53 vDKO testis anti-SOX3.tif
- Figure 6/6B/PD7 Control testis anti-PLZF&SOX3 Hoechst.tif
- Figure 6/6B/PD7 Control testis anti-PLZF&SOX3 Hoechst_overlay.tif
- Figure 6/6B/PD7 Control testis anti-PLZF.tif
- Figure 6/6B/PD7 Control testis anti-SOX3.tif
- Figure 6/6C/
- Figure 6/6C/Figure 6C Numerical data.xlsx
- Figure 6/6D/
- Figure 6/6D/Figure 6D Numerical data.xlsx
- Figure 6/6E/
- Figure 6/6E/PD21 Brca1-p53 vDKO testis anti-GFRa1.tif
- Figure 6/6E/PD21 Brca1-p53 vDKO testis anti-PLZF&GFRa1 Hoechst.tif
- Figure 6/6E/PD21 Brca1-p53 vDKO testis anti-PLZF&GFRa1 Hoechst_overlay.tif
- Figure 6/6E/PD21 Brca1-p53 vDKO testis anti-PLZF.tif
- Figure 6/6E/PD21 Control testis anti-GFRa1.tif
- Figure 6/6E/PD21 Control testis anti-PLZF&GFRa1 Hoechst.tif
- Figure 6/6E/PD21 Control testis anti-PLZF&GFRa1 Hoechst_overlay.tif
- Figure 6/6E/PD21 Control testis anti-PLZF.tif
- Figure 6/6F/
- Figure 6/6F/3wk BRCA1 vasa-cre p53 041619  VDKO anti-PLZF&SOX3 20x-1.tif
- Figure 6/6F/3wk BRCA1 vasa-cre p53 041619  VDKO anti-PLZF&SOX3 20x-1c1.tif
- Figure 6/6F/3wk BRCA1 vasa-cre p53 041619  VDKO anti-PLZF&SOX3 20x-1c2.tif
- Figure 6/6F/3wk BRCA1 vasa-cre p53 VDKO anti-PLZF&SOX3 20x-1c3.tif
- Figure 6/6F/PD21 Control testis anti-PLZF&SOX3 Hoechst.tif
- Figure 6/6F/PD21 Control testis anti-PLZF&SOX3 Hoechst_overlay.tif
- Figure 6/6F/PD21 Control testis anti-PLZF.tif
- Figure 6/6F/PD21 Control testis anti-SOX3.tif
- Figure 6/6G/
- Figure 6/6G/Figure 6G Numerical data.xlsx
- Figure 6/6H/
- Figure 6/6H/Figure 6H Numerical data.xlsx
