# Supplementary material for: BRCA1 preserves genome integrity during the formation of undifferentiated spermatogonia
Source: EMBO Rep. 2025 May 28;26(15):3747–72. doi: 10.1038/s44319-025-00487-5 (PMC12332178; doi:10.1038/s44319-025-00487-5)
Supplement: Supplementary file 9 — Source data Fig. 6 [file 44319_2025_487_MOESM9_ESM.zip › Figure 6/6C/Figure 6C Numerical data.xlsx]

## Sheet: Sheet1
		Figure 6C
		PD7 Control			PD7 Brca1 vKO			PD7 Brca1-p53 vDKO
		Mouse	No. of GFRα1+ cells per tubule		Mouse	No. of GFRα1+ cells per tubule		Mouse	No. of GFRα1+ cells per tubule
		No.1	3.52273		No.1	1.87234		No.1	2.65
		No.2	4.45455		No.2	1.97297		No.2	2.21053
		No.3	3.16129		No.3	1.70175		No.3	2.325
		PD7 Control			PD7 Brca1 vKO			PD7 Brca1-p53 vDKO
		Mouse	No. of SOX3+ cells per tubule		Mouse	No. of SOX3+ cells per tubule		Mouse	No. of SOX3+ cells per tubule
		No.1	9.9		No.1	0.23913		No.1	4.30952
		No.2	9.3		No.2	0.204545		No.2	3.82609
		No.3	10.44		No.3	0.152174		No.3	4.16279
		PD7 Control			PD7 Brca1 vKO			PD7 Brca1-p53 vDKO
		Mouse	No. of PLZF+ cells per tubule		Mouse	No. of PLZF+ cells per tubule		Mouse	No. of PLZF+ cells per tubule
		No.1	11.9091		No.1	2.31667		No.1	5.45455
		No.2	11.425		No.2	2.22917		No.2	5.15909
		No.3	12.76		No.3	1.91892		No.3	6.2093
