# Supplementary material for: BRCA1 preserves genome integrity during the formation of undifferentiated spermatogonia
Source: EMBO Rep. 2025 May 28;26(15):3747–72. doi: 10.1038/s44319-025-00487-5 (PMC12332178; doi:10.1038/s44319-025-00487-5)
Supplement: Supplementary file 9 — Source data Fig. 6 [file 44319_2025_487_MOESM9_ESM.zip › Figure 6/6D/Figure 6D Numerical data.xlsx]

## Sheet: Sheet1
			Figure 6D
			PD7 Control			PD7 Brca1 vKO			PD7 Brca1-p53 vDKO
			Mouse	Percentage of GFRα1+ cells among PLZF+ cells (%)		Mouse	Percentage of GFRα1+ cells among PLZF+ cells (%)		Mouse	Percentage of GFRα1+ cells among PLZF+ cells (%)
			No.1	40.3646		No.1	89.1473		No.1	33.4416
			No.2	36.2903		No.2	83.4286		No.2	37.8378
			No.3	26.2735		No.3	88.2353		No.3	35.6589
			PD7 Control			PD7 Brca1 vKO			PD7 Brca1-p53 vDKO
			Mouse	Percentage of SOX3+ cells among PLZF+ cells (%)		Mouse	Percentage of SOX3+ cells among PLZF+ cells (%)		Mouse	Percentage of SOX3+ cells among PLZF+ cells (%)
			No.1	79.8982		No.1	10.0719		No.1	75.8333
			No.2	81.4004		No.2	8.41121		No.2	74.0088
			No.3	81.8182		No.3	9.85915		No.3	67.0412
