# Supplementary material for: BRCA1 preserves genome integrity during the formation of undifferentiated spermatogonia
Source: EMBO Rep. 2025 May 28;26(15):3747–72. doi: 10.1038/s44319-025-00487-5 (PMC12332178; doi:10.1038/s44319-025-00487-5)
Supplement: Supplementary file 9 — Source data Fig. 6 [file 44319_2025_487_MOESM9_ESM.zip › Figure 6/6G/Figure 6G Numerical data.xlsx]

## Sheet: Sheet1
		Figure 6G
		PD21 Control			PD21 Brca1 vKO			PD21 Brca1-p53 vDKO
		Mouse	No. of GFRα1+ cells per tubule		Mouse	No. of GFRα1+ cells per tubule		Mouse	No. of GFRα1+ cells per tubule
		No.1	2.40909		No.1	6.12195		No.1	2.16667
		No.2	1.77778		No.2	5		No.2	2.27586
		No.3	1.6		No.3	5.01852		No.3	2.65217
		PD21 Control			PD21 Brca1 vKO			PD21 Brca1-p53 vDKO
		Mouse	No. of SOX3+ cells per tubule		Mouse	No. of SOX3+ cells per tubule		Mouse	No. of SOX3+ cells per tubule
		No.1	7.85714		No.1	1.68421		No.1	8.16667
		No.2	10.6333		No.2	1.22034		No.2	7.45455
		No.3	9.71053		No.3	2		No.3	6.84
		PD21 Control			PD21 Brca1 vKO			PD21 Brca1-p53 vDKO
		Mouse	No. of PLZF+ cells per tubule		Mouse	No. of PLZF+ cells per tubule		Mouse	No. of PLZF+ cells per tubule
		No.1	11.9556		No.1	6.80645		No.1	10.23
		No.2	10.5		No.2	5.96296		No.2	8.82609
		No.3	10.7778		No.3	5.87037		No.3	9.12
