# Supplementary material for: BRCA1 preserves genome integrity during the formation of undifferentiated spermatogonia
Source: EMBO Rep. 2025 May 28;26(15):3747–72. doi: 10.1038/s44319-025-00487-5 (PMC12332178; doi:10.1038/s44319-025-00487-5)
Supplement: Supplementary file 9 — Source data Fig. 6 [file 44319_2025_487_MOESM9_ESM.zip › Figure 6/6H/Figure 6H Numerical data.xlsx]

## Sheet: Sheet1
			Figure 6H
			PD21 Control			PD21 Brca1 vKO			PD21 Brca1-p53 vDKO
			Mouse	Percentage of GFRα1+ cells among PLZF+ cells (%)		Mouse	Percentage of GFRα1+ cells among PLZF+ cells (%)		Mouse	Percentage of GFRα1+ cells among PLZF+ cells (%)
			No.1	17.4603		No.1	83.5913		No.1	27.6596
			No.2	19.9387		No.2	83.1776		No.2	24.4444
			No.3	13.0672		No.3	76.0606		No.3	35.6725
			PD21 Control			PD21 Brca1 vKO			PD21 Brca1-p53 vDKO
			Mouse	Percentage of SOX3+ cells among PLZF+ cells (%)		Mouse	Percentage of SOX3+ cells among PLZF+ cells (%)		Mouse	Percentage of SOX3+ cells among PLZF+ cells (%)
			No.1	81.6832		No.1	28.6344		No.1	91.5888
			No.2	81.0757		No.2	18.984		No.2	80.2817
			No.3	82.6923		No.3	31.25		No.3	78.8462
