# Supplementary material for: BRCA1 preserves genome integrity during the formation of undifferentiated spermatogonia
Source: EMBO Rep. 2025 May 28;26(15):3747–72. doi: 10.1038/s44319-025-00487-5 (PMC12332178; doi:10.1038/s44319-025-00487-5)
Supplement: Supplementary file 10 — Source data Fig. 7 [file 44319_2025_487_MOESM10_ESM.zip]

Archive with 83 entries (63 files):
- Figure 7/
- Figure 7/7A/
- Figure 7/7A/PD7 testis anti-GFRα1&γH2AX/
- Figure 7/7A/PD7 testis anti-GFRα1&γH2AX/PD7 Brca1 vKO testis anti-GFRα1&γH2AX Hoechst.tif
- Figure 7/7A/PD7 testis anti-GFRα1&γH2AX/PD7 Brca1 vKO testis anti-GFRα1&γH2AX Hoechst_overlay.tif
- Figure 7/7A/PD7 testis anti-GFRα1&γH2AX/PD7 Brca1 vKO testis anti-GFRα1.tif
- Figure 7/7A/PD7 testis anti-GFRα1&γH2AX/PD7 Brca1 vKO testis anti-γH2AX.tif
- Figure 7/7A/PD7 testis anti-GFRα1&γH2AX/PD7 Control testis anti-GFRα1&γH2AX Hoechst.tif
- Figure 7/7A/PD7 testis anti-GFRα1&γH2AX/PD7 Control testis anti-GFRα1&γH2AX Hoechst_overlay.tif
- Figure 7/7A/PD7 testis anti-GFRα1&γH2AX/PD7 Control testis anti-GFRα1.tif
- Figure 7/7A/PD7 testis anti-GFRα1&γH2AX/PD7 Control testis anti-γH2AX.tif
- Figure 7/7A/PD7 testis anti-SOX3&γH2AX/
- Figure 7/7A/PD7 testis anti-SOX3&γH2AX/PD7 Brca1 vKO testis anti-SOX3&γH2AX Hoechst.tif
- Figure 7/7A/PD7 testis anti-SOX3&γH2AX/PD7 Brca1 vKO testis anti-SOX3&γH2AX Hoechst_overlay.tif
- Figure 7/7A/PD7 testis anti-SOX3&γH2AX/PD7 Brca1 vKO testis anti-SOX3.tif
- Figure 7/7A/PD7 testis anti-SOX3&γH2AX/PD7 Brca1 vKO testis anti-γH2AX.tif
- Figure 7/7A/PD7 testis anti-SOX3&γH2AX/PD7 Control testis anti-SOX3&γH2AX Hoechst.tif
- Figure 7/7A/PD7 testis anti-SOX3&γH2AX/PD7 Control testis anti-SOX3&γH2AX Hoechst_overlay.tif
- Figure 7/7A/PD7 testis anti-SOX3&γH2AX/PD7 Control testis anti-SOX3.tif
- Figure 7/7A/PD7 testis anti-SOX3&γH2AX/PD7 Control testis anti-γH2AX.tif
- Figure 7/7B/
- Figure 7/7B/Figure 7B Numerical data.xlsx
- Figure 7/7C/
- Figure 7/7C/Figure 7C Numerical data.xlsx
- Figure 7/7D/
- Figure 7/7D/PD14 testis anti-GFRa1&γH2AX/
- Figure 7/7D/PD14 testis anti-GFRa1&γH2AX/PD14 Brca1 vKO testis anti-GFRa1&γH2AX Hoechst.tif
- Figure 7/7D/PD14 testis anti-GFRa1&γH2AX/PD14 Brca1 vKO testis anti-GFRa1&γH2AX Hoechst_overlay.tif
- Figure 7/7D/PD14 testis anti-GFRa1&γH2AX/PD14 Brca1 vKO testis anti-GFRa1.tif
- Figure 7/7D/PD14 testis anti-GFRa1&γH2AX/PD14 Brca1 vKO testis anti-γH2AX.tif
- Figure 7/7D/PD14 testis anti-GFRa1&γH2AX/PD14 Control testis anti-GFRa1&γH2AX Hoechst.tif
- Figure 7/7D/PD14 testis anti-GFRa1&γH2AX/PD14 Control testis anti-GFRa1&γH2AX Hoechst_overlay.tif
- Figure 7/7D/PD14 testis anti-GFRa1&γH2AX/PD14 Control testis anti-GFRa1.tif
- Figure 7/7D/PD14 testis anti-GFRa1&γH2AX/PD14 Control testis anti-γH2AX.tif
- Figure 7/7D/PD14 testis anti-SOX3&γH2AX/
- Figure 7/7D/PD14 testis anti-SOX3&γH2AX/PD14 Brca1 vKO testis anti-SOX3&γH2AX Hoechst.tif
- Figure 7/7D/PD14 testis anti-SOX3&γH2AX/PD14 Brca1 vKO testis anti-SOX3&γH2AX Hoechst_overlay.tif
- Figure 7/7D/PD14 testis anti-SOX3&γH2AX/PD14 Brca1 vKO testis anti-SOX3.tif
- Figure 7/7D/PD14 testis anti-SOX3&γH2AX/PD14 Brca1 vKO testis anti-γH2AX.tif
- Figure 7/7D/PD14 testis anti-SOX3&γH2AX/PD14 Control testis anti-SOX3&γH2AX Hoechst.tif
- Figure 7/7D/PD14 testis anti-SOX3&γH2AX/PD14 Control testis anti-SOX3&γH2AX Hoechst_overlay.tif
- Figure 7/7D/PD14 testis anti-SOX3&γH2AX/PD14 Control testis anti-SOX3.tif
- Figure 7/7D/PD14 testis anti-SOX3&γH2AX/PD14 Control testis anti-γH2AX.tif
- Figure 7/7E/
- Figure 7/7E/Figure 7E Numerical data.xlsx
- Figure 7/7F/
- Figure 7/7F/Figure 7F Numerical data.xlsx
- Figure 7/7G/
- Figure 7/7G/PD21 testis anti-GFRa1&γH2AX/
- Figure 7/7G/PD21 testis anti-GFRa1&γH2AX/PD21 Brca1 vKO testis anti-GFRa1&γH2AX Hoechst.tif
- Figure 7/7G/PD21 testis anti-GFRa1&γH2AX/PD21 Brca1 vKO testis anti-GFRa1&γH2AX Hoechst_overlay.tif
- Figure 7/7G/PD21 testis anti-GFRa1&γH2AX/PD21 Brca1 vKO testis anti-GFRa1.tif
- Figure 7/7G/PD21 testis anti-GFRa1&γH2AX/PD21 Brca1 vKO testis anti-γH2AX.tif
- Figure 7/7G/PD21 testis anti-GFRa1&γH2AX/PD21 Control testis anti-GFRa1&γH2AX Hoechst.tif
- Figure 7/7G/PD21 testis anti-GFRa1&γH2AX/PD21 Control testis anti-GFRa1&γH2AX Hoechst_overlay.tif
- Figure 7/7G/PD21 testis anti-GFRa1&γH2AX/PD21 Control testis anti-GFRa1.tif
- Figure 7/7G/PD21 testis anti-GFRa1&γH2AX/PD21 Control testis anti-γH2AX.tif
- Figure 7/7G/PD21 testis anti-SOX3&γH2AX/
- Figure 7/7G/PD21 testis anti-SOX3&γH2AX/PD21 Brca1 vKO testis anti-SOX3&γH2AX Hoechst.tif
- Figure 7/7G/PD21 testis anti-SOX3&γH2AX/PD21 Brca1 vKO testis anti-SOX3&γH2AX Hoechst_overlay.tif
- Figure 7/7G/PD21 testis anti-SOX3&γH2AX/PD21 Brca1 vKO testis anti-SOX3.tif
- Figure 7/7G/PD21 testis anti-SOX3&γH2AX/PD21 Brca1 vKO testis anti-γH2AX.tif
- Figure 7/7G/PD21 testis anti-SOX3&γH2AX/PD21 Control testis anti-SOX3&γH2AX Hoechst.tif
- Figure 7/7G/PD21 testis anti-SOX3&γH2AX/PD21 Control testis anti-SOX3&γH2AX Hoechst_overlay.tif
- Figure 7/7G/PD21 testis anti-SOX3&γH2AX/PD21 Control testis anti-SOX3.tif
- Figure 7/7G/PD21 testis anti-SOX3&γH2AX/PD21 Control testis anti-γH2AX.tif
- Figure 7/7H/
- Figure 7/7H/Figure 7H Numerical data.xlsx
- Figure 7/7I/
- Figure 7/7I/Figure 7I Numerical data.xlsx
- Figure 7/7J/
- Figure 7/7J/PD7 WT testis anti-GFRa1&p-H3(S10)/
- Figure 7/7J/PD7 WT testis anti-GFRa1&p-H3(S10)/PD7 WT testis anti-GFRa1&p-H3(S10) Hoechst.tif
- Figure 7/7J/PD7 WT testis anti-GFRa1&p-H3(S10)/PD7 WT testis anti-GFRa1&p-H3(S10) Hoechst_overlay.tif
- Figure 7/7J/PD7 WT testis anti-GFRa1&p-H3(S10)/PD7 WT testis anti-GFRa1.tif
- Figure 7/7J/PD7 WT testis anti-GFRa1&p-H3(S10)/PD7 WT testis anti-p-H3(S10).tif
- Figure 7/7J/PD7 WT testis anti-SOX3&p-H3(S10)/
- Figure 7/7J/PD7 WT testis anti-SOX3&p-H3(S10)/PD7 WT testis anti-p-H3(S10).tif
- Figure 7/7J/PD7 WT testis anti-SOX3&p-H3(S10)/PD7 WT testis anti-SOX3&p-H3(S10) Hoechst.tif
- Figure 7/7J/PD7 WT testis anti-SOX3&p-H3(S10)/PD7 WT testis anti-SOX3&p-H3(S10) Hoechst_overlay.tif
- Figure 7/7J/PD7 WT testis anti-SOX3&p-H3(S10)/PD7 WT testis anti-SOX3.tif
- Figure 7/7K/
- Figure 7/7K/Figure 7K Numerical data.xlsx
