# Supplementary material for: BRCA1 preserves genome integrity during the formation of undifferentiated spermatogonia
Source: EMBO Rep. 2025 May 28;26(15):3747–72. doi: 10.1038/s44319-025-00487-5 (PMC12332178; doi:10.1038/s44319-025-00487-5)
Supplement: Supplementary file 10 — Source data Fig. 7 [file 44319_2025_487_MOESM10_ESM.zip › Figure 7/7B/Figure 7B Numerical data.xlsx]

## Sheet: Sheet1
		Figure 7B
			PD7 Control testes	PD7 Brca1 vKO testes			PD7 Control testes	PD7 Brca1 vKO testes
		cell	γH2AX nuclear mean intensity of GFRα1+ cell	γH2AX nuclear mean intensity of GFRα1+ cell		cell	γH2AX nuclear mean intensity of SOX3+ cell	γH2AX nuclear mean intensity of SOX3+ cell
		1	34.422	46.968		1	51.573	40.407
		2	13.864	71.142		2	50.767	31.269
		3	44.025	40.712		3	68.599	8.768
		4	68.064	13.182		4	14.749	37.125
		5	55.549	30.486		5	19.316	20.67
		6	22.176	55.98		6	22.626	31.747
		7	32.679	30.814		7	16.262	8.789
		8	22.737	41.996		8	11.696	19.817
		9	26.158	43.963		9	18.937	19.857
		10	38.868	28.633		10	20.99	37.091
		11	27.834	8.202		11	7.893	38.276
		12	21.112	35.651		12	20.415	31.036
		13	42.496	21.724		13	8.235	28.683
		14	28.5	8.181		14	22.527	67.23
		15	10.242	25.595		15	9.893	10.327
		16	12.353	58.135		16	5.822	16.425
		17	13.938	42.344		17	7.558	25.297
		18	11.606	44.926		18	26.327	28.406
		19	13.083	12.722		19	15.925	8.855
		20	27.812	43.418		20	28.296	13.692
		21	19.22	8.062		21	15.037	8.506
		22	13.353	24.472		22	26.407	20.412
		23	48.948	17.238		23	11.832	16.436
		24	42.574	17.267		24	8.214	16.475
		25	20.783	27.347		25	9.933	22.739
		26	30.848	18.894		26	23.196	47.26
		27	43.276	33.914		27	23.618	30.598
		28	45.061	25.042		28	14.654	33.712
		29	7.219	5.321		29	37.117	38.091
		30	3.951	2.575		30	5.741	12.652
		31	18.286	10.784		31	7.694	13.451
		32	51.036	32.163		32	5.907	18.589
		33	13.665	11.784		33	19.955
		34	16.926	12.948		34	26.602
		35	50.486	9.022		35	17.053
		36	8.143	26.696		36	17.816
		37	12.995	11.195		37	9.951
		38	4.952	10.723		38	10.728
		39		22.337		39	10.291
						40	7.271
						41	35.647
						42	30.813
						43	28.471
						44	11.772
						45	33.815
						46	31.735
						47	19.146
						48	33.037
						49	33.979
						50	27.678
						51	18.633
						52	26.23
						53	15.217
						54	21.612
						55	52.948
						56	40.964
						57	32.401
						58	25.556
						59	21.515
						60	19.191
