# Supplementary material for: BRCA1 preserves genome integrity during the formation of undifferentiated spermatogonia
Source: EMBO Rep. 2025 May 28;26(15):3747–72. doi: 10.1038/s44319-025-00487-5 (PMC12332178; doi:10.1038/s44319-025-00487-5)
Supplement: Supplementary file 10 — Source data Fig. 7 [file 44319_2025_487_MOESM10_ESM.zip › Figure 7/7C/Figure 7C Numerical data.xlsx]

## Sheet: Sheet1
			Figure 7C
			PD7 Control testes			PD7 Brca1 vKO testes
			Mouse	Percentage of γH2AX+ cells among GFRα1+ cells (%)		Mouse	Percentage of γH2AX+ cells among GFRα1+ cells (%)
			No.1	78.2178		No.1	81.5217
			No.2	75.641		No.2	80
			No.3	72.9323		No.3	90.4762
			PD7 Control testes			PD7 Brca1 vKO testes
			Mouse	Percentage of γH2AX+ cells among SOX3+ cells (%)		Mouse	Percentage of γH2AX+ cells among SOX3+ cells (%)
			No.1	91.2371		No.1	96.4286
			No.2	93.9683		No.2	94.7368
			No.3	78.7149		No.3	94.4444
