# Supplementary material for: BRCA1 preserves genome integrity during the formation of undifferentiated spermatogonia
Source: EMBO Rep. 2025 May 28;26(15):3747–72. doi: 10.1038/s44319-025-00487-5 (PMC12332178; doi:10.1038/s44319-025-00487-5)
Supplement: Supplementary file 10 — Source data Fig. 7 [file 44319_2025_487_MOESM10_ESM.zip › Figure 7/7E/Figure 7E Numerical data.xlsx]

## Sheet: Sheet1
		Figure 7E
			PD14 Control testes	PD14 Brca1 vKO testes			PD14 Control testes	PD14 Brca1 vKO testes
		cell	γH2AX nuclear mean intensity of GFRα1+ cell	γH2AX nuclear mean intensity of GFRα1+ cell		cell	γH2AX nuclear mean intensity of SOX3+ cell	γH2AX nuclear mean intensity of SOX3+ cell
		1	0.194	53.76		1	0.327	21.889
		2	0.264	13.027		2	0.282	5.177
		3	0.624	33.218		3	5.129	9.115
		4	0.116	44.113		4	0.08	25.445
		5	0.019	19.352		5	0	18.374
		6	0.41	37.128		6	0	18.08
		7	0.252	24.418		7	0	26.462
		8	6.428	16.248		8	0	34.681
		9	0.023	17.114		9	0.081	39.631
		10	2.575	12.808		10	0	10.147
		11	0.684	18.397		11	0.017	31.792
		12	0.107	10.86		12	0	69.945
		13	0.694	23.465		13	0.282	22.184
		14	0.02	6.136		14	0.069	12.905
		15	0.148	27.611		15	0	30.301
		16	0.865	38.76		16	0.28	7.064
		17	0.049	30.549		17	0.672	25.018
		18	0.148	22.393		18	0.048	24.092
		19	0.17	38.444		19	0.158	7.074
		20	0.017	25.157		20	0	22.863
		21	0.265	21.516		21	0.075	9.627
		22	0.117	22.747		22	0.359	10.188
		23	0.191	39.787		23	0.057	23.718
		24	1.216	16.536		24	0	13.376
		25	1.667	14.113		25	0.796	16.965
		26	0.715	14.368		26	0.108	11.741
		27	0	19.753		27	0.826	25.246
		28	0.055	16.7		28	0.104	7.787
		29	0	18.664		29	0.081	14.478
		30	2.652	20.785		30	0.171	17.738
		31	2.281	13.566		31	0.19	6.699
		32	0.238	20.909		32	0	24.6
		33	0.281	41.506		33	0	6.191
		34	0.793	13.864		34	0.48	27.899
		35	0.025	26.544		35	0.173	13.835
		36	0.512	20.702		36	0	7.327
		37	0.18	7.893		37	1.555	3.41
		38	0.784	7.422		38		15.006
		39	0.844	41.855		39		7.849
		40	0.716	19.062		40		4.045
		41		10.422		41		3.208
		42		11.735		42		3.503
		43		9.838
								、
							1	0.051	0.327	0.017	86	0	65535
							2	0.041	0.282	0.012	60	0	65535
							3	0.024	5.129	0.123	636	0	65535
							4	0.038	0.08	0.003	16	0	65535
							5	0.043	0	0	0	0	65535
							6	0.042	0	0	0	0	65535
							7	0.032	0	0	0	0	65535
							8	0.023	0	0	0	0	65535
							9	0.036	0.081	0.003	15	0	65535
							10	0.027	0	0	0	0	65535
							11	0.035	0.017	0.0005787	3	0	65535
							12	0.033	0	0	0	0	65535
							13	0.031	0.282	0.009	46	0	65535
							14	0.042	0.069	0.003	15	0	65535
							15	0.03	0	0	0	0	65535
							16	0.046	0.28	0.013	67	0	65535
							17	0.053	0.672	0.035	184	0	65535
							18	0.036	0.048	0.002	9	0	65535
							19	0.028	0.158	0.004	23	0	65535
							20	0.033	0	0	0	0	65535
							21	0.015	0.075	0.001	6	0	65535
							22	0.025	0.359	0.009	46	0	65535
							23	0.017	0.057	0.0009645	5	0	65535
							24	0.028	0	0	0	0	65535
							25	0.052	0.796	0.041	214	0	65535
							26	0.029	0.108	0.003	16	0	65535
							27	0.035	0.826	0.029	152	0	65535
							28	0.048	0.104	0.005	26	0	65535
							29	0.069	0.081	0.006	29	0	65535
							30	0.052	0.171	0.009	46	0	65535
							31	0.049	0.19	0.009	48	0	65535
							32	0.046	0	0	0	0	65535
							33	0.054	0	0	0	0	65535
							34	0.044	0.48	0.021	110	0	65535
							35	0.045	0.173	0.008	40	0	65535
							36	0.039	0	0	0	0	65535
							37	0.055	1.555	0.085	440	0	65535
