# Supplementary material for: BRCA1 preserves genome integrity during the formation of undifferentiated spermatogonia
Source: EMBO Rep. 2025 May 28;26(15):3747–72. doi: 10.1038/s44319-025-00487-5 (PMC12332178; doi:10.1038/s44319-025-00487-5)
Supplement: Supplementary file 10 — Source data Fig. 7 [file 44319_2025_487_MOESM10_ESM.zip › Figure 7/7F/Figure 7F Numerical data.xlsx]

## Sheet: Sheet1
			Figure 7F
			PD14 Control testes			PD7 Brca1 vKO testes
			Mouse	Percentage of γH2AX+ cells among GFRα1+ cells (%)		Mouse	Percentage of γH2AX+ cells among GFRα1+ cells (%)
			No.1	2.12766		No.1	86.1538
			No.2	4.87805		No.2	96.2963
			No.3	2.38095		No.3	87.6106
			PD14 Control testes			PD7 Brca1 vKO testes
			Mouse	Percentage of γH2AX+ cells among SOX3+ cells (%)		Mouse	Percentage of γH2AX+ cells among SOX3+ cells (%)
			No.1	2.84091		No.1	100
			No.2	3.10881		No.2	95.4545
			No.3	2.64901		No.3	100
