# Supplementary material for: BRCA1 preserves genome integrity during the formation of undifferentiated spermatogonia
Source: EMBO Rep. 2025 May 28;26(15):3747–72. doi: 10.1038/s44319-025-00487-5 (PMC12332178; doi:10.1038/s44319-025-00487-5)
Supplement: Supplementary file 10 — Source data Fig. 7 [file 44319_2025_487_MOESM10_ESM.zip › Figure 7/7H/Figure 7H Numerical data.xlsx]

## Sheet: Sheet1
		Figure 7E
			PD21 Control testes	PD21 Brca1 vKO testes			PD21 Control testes	PD21 Brca1 vKO testes
		cell	γH2AX nuclear mean intensity of GFRα1+ cell	γH2AX nuclear mean intensity of GFRα1+ cell		cell	γH2AX nuclear mean intensity of SOX3+ cell	γH2AX nuclear mean intensity of SOX3+ cell
		1	0	38.014		1	0.013	53.851
		2	1.492	7.683		2	0.101	4.495
		3	0.029	18.49		3	0.871	15.56
		4	0.465	8.333		4	0	8.29
		5	0.292	25.158		5	0.597	7.346
		6	0	21.513		6	0.054	12.859
		7	0	45.337		7	0	7.645
		8	0.03	34.616		8	0	28.222
		9	4.674	41.801		9	5.325	30.008
		10	0.08	18.313		10	0.05	24.358
		11	0.15	41.408		11	0.468	28.449
		12	1.279	22.254		12	0.338	3.569
		13	0.799	31.603		13	0.684	25.119
		14	0	22.184		14	0.039	5.562
		15	0.52	20.452		15	0.046	6.046
		16	0.023	16.617		16	0.011	16.421
		17	0.12	9.832		17	0.861	15.077
		18	3.551	14.861		18	0	2.747
		19	13.125	20.916		19	0.005	31.282
		20	0.114	36.554		20	2.835	9.274
		21	0	31.358		21	0.097	58.231
		22	0.234	7.646		22	0.022	32.962
		23	0.051	9.004		23	0	33.248
		24	0	33.262		24	0.138	19.074
		25	0.039	13.643		25	0	37.537
		26	1.279	22.875		26	0.25	9.099
		27	0.122	31.889		27	0.016	11.337
		28	0.105	16.6		28	0	6.403
		29	1.745	18.698		29	0.006	3.659
		30	0	12.223		30	0.02	2.055
		31	0.178	22.88		31	0.171	5.711
		32	0.172	18.314		32	0.593	14.188
		33	0.059	14.265		33	0	13.58
		34	0.851	24.11		34	1.51	31.871
		35	0.087	24.969		35	0	10.915
		36	0.064	29.328		36	0.043	10.582
		37	0.694	20.258		37	0.089
		38		21.895		38	0.439
		39		46.565		39	2.17
		40		16.573
		41		15.115
		42		16.639
