# Supplementary material for: BRCA1 preserves genome integrity during the formation of undifferentiated spermatogonia
Source: EMBO Rep. 2025 May 28;26(15):3747–72. doi: 10.1038/s44319-025-00487-5 (PMC12332178; doi:10.1038/s44319-025-00487-5)
Supplement: Supplementary file 10 — Source data Fig. 7 [file 44319_2025_487_MOESM10_ESM.zip › Figure 7/7I/Figure 7I Numerical data.xlsx]

## Sheet: Sheet1
			Figure 7I
			PD21 Control testes			PD21 Brca1 vKO testes
			Mouse	Percentage of γH2AX+ cells among GFRα1+ cells (%)		Mouse	Percentage of γH2AX+ cells among GFRα1+ cells (%)
			No.1	3.33		No.1	84.3373
			No.2	4		No.2	86.087
			No.3	0		No.3	89.8734
			PD21 Control testes			PD21 Brca1 vKO testes
			Mouse	Percentage of γH2AX+ cells among SOX3+ cells (%)		Mouse	Percentage of γH2AX+ cells among SOX3+ cells (%)
			No.1	1.21951		No.1	73.6842
			No.2	2.22222		No.2	72.2222
			No.3	1.62602		No.3	82.6087
