# Supplementary material for: BRCA1 preserves genome integrity during the formation of undifferentiated spermatogonia
Source: EMBO Rep. 2025 May 28;26(15):3747–72. doi: 10.1038/s44319-025-00487-5 (PMC12332178; doi:10.1038/s44319-025-00487-5)
Supplement: Supplementary file 10 — Source data Fig. 7 [file 44319_2025_487_MOESM10_ESM.zip › Figure 7/7K/Figure 7K Numerical data.xlsx]

## Sheet: Sheet1
			Figure 7J
			PD7 WT testes			PD7 WT testes
			Mouse	p-H3(S10)+ cells among GFRα1+ cells (%)		Mouse	p-H3(S10)+ cells among SOX3+ cells (%)
			No.1	9.89583		No.1	28.6325
			No.2	10		No.2	25.2688
			No.3	9.79592		No.3	21.0526
