# Supplementary material for: BRCA1 preserves genome integrity during the formation of undifferentiated spermatogonia
Source: EMBO Rep. 2025 May 28;26(15):3747–72. doi: 10.1038/s44319-025-00487-5 (PMC12332178; doi:10.1038/s44319-025-00487-5)
Supplement: Supplementary file 11 — Source data Fig. 8 [file 44319_2025_487_MOESM11_ESM.zip]

Archive with 50 entries (35 files):
- Figure 8/
- Figure 8/8A/
- Figure 8/8A/PD4 WT testis anti-PLZF&BrdU/
- Figure 8/8A/PD4 WT testis anti-PLZF&BrdU/PD4 WT testis anti-BrdU.tif
- Figure 8/8A/PD4 WT testis anti-PLZF&BrdU/PD4 WT testis anti-PLZF&BrdU Hoechst.tif
- Figure 8/8A/PD4 WT testis anti-PLZF&BrdU/PD4 WT testis anti-PLZF&BrdU Hoechst_overlay.tif
- Figure 8/8A/PD4 WT testis anti-PLZF&BrdU/PD4 WT testis anti-PLZF.tif
- Figure 8/8A/PD7 WT testis anti-PLZF&BrdU/
- Figure 8/8A/PD7 WT testis anti-PLZF&BrdU/PD7 WT testis anti-BrdU.tif
- Figure 8/8A/PD7 WT testis anti-PLZF&BrdU/PD7 WT testis anti-PLZF&BrdU Hoechst.tif
- Figure 8/8A/PD7 WT testis anti-PLZF&BrdU/PD7 WT testis anti-PLZF&BrdU Hoechst_overlay.tif
- Figure 8/8A/PD7 WT testis anti-PLZF&BrdU/PD7 WT testis anti-PLZF.tif
- Figure 8/8B/
- Figure 8/8B/Figure 8B Numerical data.xlsx
- Figure 8/8C/
- Figure 8/8C/PD21 Brca1 vKO testis +NAC for three weeks anti-PLZF&GFRα1/
- Figure 8/8C/PD21 Brca1 vKO testis +NAC for three weeks anti-PLZF&GFRα1/PD21 Brca1 vKO testis +NAC anti-GFRα1.tif
- Figure 8/8C/PD21 Brca1 vKO testis +NAC for three weeks anti-PLZF&GFRα1/PD21 Brca1 vKO testis +NAC anti-PLZF&GFRα1 Hoechst.tif
- Figure 8/8C/PD21 Brca1 vKO testis +NAC for three weeks anti-PLZF&GFRα1/PD21 Brca1 vKO testis +NAC anti-PLZF&GFRα1 Hoechst_overlay.tif
- Figure 8/8C/PD21 Brca1 vKO testis +NAC for three weeks anti-PLZF&GFRα1/PD21 Brca1 vKO testis +NAC anti-PLZF.tif
- Figure 8/8C/PD21 Brca1 vKO testis -NAC for three weeks anti-PLZF&GFRα1/
- Figure 8/8C/PD21 Brca1 vKO testis -NAC for three weeks anti-PLZF&GFRα1/PD21 Brca1 vKO testis -NAC anti-GFRα1.tif
- Figure 8/8C/PD21 Brca1 vKO testis -NAC for three weeks anti-PLZF&GFRα1/PD21 Brca1 vKO testis -NAC anti-PLZF&GFRα1 Hoechst.tif
- Figure 8/8C/PD21 Brca1 vKO testis -NAC for three weeks anti-PLZF&GFRα1/PD21 Brca1 vKO testis -NAC anti-PLZF&GFRα1 Hoechst_overlay.tif
- Figure 8/8C/PD21 Brca1 vKO testis -NAC for three weeks anti-PLZF&GFRα1/PD21 Brca1 vKO testis -NAC anti-PLZF.tif
- Figure 8/8D/
- Figure 8/8D/Figure 8D Numerical data.xlsx
- Figure 8/8E/
- Figure 8/8E/PD21 Aldh2 KO PLZF&GFRa1/
- Figure 8/8E/PD21 Aldh2 KO PLZF&GFRa1/PD21 Aldh2 KO testis anti-GFRa1.tif
- Figure 8/8E/PD21 Aldh2 KO PLZF&GFRa1/PD21 Aldh2 KO testis anti-PLZF&GFRa1 Hoechst.tif
- Figure 8/8E/PD21 Aldh2 KO PLZF&GFRa1/PD21 Aldh2 KO testis anti-PLZF&GFRa1 Hoechst_overlay.tif
- Figure 8/8E/PD21 Aldh2 KO PLZF&GFRa1/PD21 Aldh2 KO testis anti-PLZF.tif
- Figure 8/8E/PD21 Brca1 vKO PLZF&GFRa1/
- Figure 8/8E/PD21 Brca1 vKO PLZF&GFRa1/PD21 BRCA1 vKO testis anti-GFRa1.tif
- Figure 8/8E/PD21 Brca1 vKO PLZF&GFRa1/PD21 BRCA1 vKO testis anti-PLZF&GFRa1 Hoechst.tif
- Figure 8/8E/PD21 Brca1 vKO PLZF&GFRa1/PD21 BRCA1 vKO testis anti-PLZF&GFRa1 Hoechst_overlay.tif
- Figure 8/8E/PD21 Brca1 vKO PLZF&GFRa1/PD21 BRCA1 vKO testis anti-PLZF.tif
- Figure 8/8E/PD21 Brca1 vKO-Aldh2 KO PLZF&GFRa1/
- Figure 8/8E/PD21 Brca1 vKO-Aldh2 KO PLZF&GFRa1/PD21 Brca1 vKO-Aldh2 KO testis anti-GFRa1.tif
- Figure 8/8E/PD21 Brca1 vKO-Aldh2 KO PLZF&GFRa1/PD21 Brca1 vKO-Aldh2 KO testis anti-PLZF&GFRa1 Hoechst.tif
- Figure 8/8E/PD21 Brca1 vKO-Aldh2 KO PLZF&GFRa1/PD21 Brca1 vKO-Aldh2 KO testis anti-PLZF&GFRa1 Hoechst_overlay.tif
- Figure 8/8E/PD21 Brca1 vKO-Aldh2 KO PLZF&GFRa1/PD21 Brca1 vKO-Aldh2 KO testis anti-PLZF.tif
- Figure 8/8E/PD21 WT PLZF&GFRa1/
- Figure 8/8E/PD21 WT PLZF&GFRa1/PD21 WT testis anti-GFRa1.tif
- Figure 8/8E/PD21 WT PLZF&GFRa1/PD21 WT testis anti-PLZF&GFRa1 Hoechst.tif
- Figure 8/8E/PD21 WT PLZF&GFRa1/PD21 WT testis anti-PLZF&GFRa1 Hoechst_overlay.tif
- Figure 8/8E/PD21 WT PLZF&GFRa1/PD21 WT testis anti-PLZF.tif
- Figure 8/8F/
- Figure 8/8F/Figure 8F Numerical data.xlsx
