# Supplementary material for: BRCA1 preserves genome integrity during the formation of undifferentiated spermatogonia
Source: EMBO Rep. 2025 May 28;26(15):3747–72. doi: 10.1038/s44319-025-00487-5 (PMC12332178; doi:10.1038/s44319-025-00487-5)
Supplement: Supplementary file 11 — Source data Fig. 8 [file 44319_2025_487_MOESM11_ESM.zip › Figure 8/8B/Figure 8B Numerical data.xlsx]

## Sheet: Sheet1
			Figure 8B
			PD4 WT testes			PD7 WT testes
			Mouse	BrdU+ cells among PLZF+ cells (%)		Mouse	BrdU+ cells among PLZF+ cells (%)
			No.1	31.25		No.1	35.0105
			No.2	38.25		No.2	29.7694
			No.3	29.7935		No.3	33.0357
			PD4 WT testes			PD7 WT testes
			Mouse	PLZF+ cells among BrdU+ cells (%)		Mouse	PLZF+ cells among BrdU+ cells (%)
			No.1	18.9435		No.1	31.7919
			No.2	26.2436		No.2	28.7982
			No.3	20.9544		No.3	20.4482
