# Supplementary material for: BRCA1 preserves genome integrity during the formation of undifferentiated spermatogonia
Source: EMBO Rep. 2025 May 28;26(15):3747–72. doi: 10.1038/s44319-025-00487-5 (PMC12332178; doi:10.1038/s44319-025-00487-5)
Supplement: Supplementary file 11 — Source data Fig. 8 [file 44319_2025_487_MOESM11_ESM.zip › Figure 8/8D/Figure 8D Numerical data.xlsx]

## Sheet: Sheet1
			Figure 8D
			PD21 Brca1 vKO -NAC for 3 weeks			PD21 Brca1 vKO +NAC for 3 weeks
			Mouse	No. of PLZF+ cells per tubule		Mouse	No. of PLZF+ cells per tubule
			No.1	2.09524		No.1	1.55172
			No.2	1.91304		No.2	1.90909
			No.3	1.83784		No.3	1.8
			PD21 Brca1 vKO -NAC for 3 weeks			PD21 Brca1 vKO +NAC for 3 weeks
			Mouse	No. of GFRα1+ cells per tubule		Mouse	No. of GFRα1+ cells per tubule
			No.1	1.95238		No.1	1.41379
			No.2	1.78261		No.2	1.78788
			No.3	1.59459		No.3	1.7
