# Supplementary material for: BRCA1 preserves genome integrity during the formation of undifferentiated spermatogonia
Source: EMBO Rep. 2025 May 28;26(15):3747–72. doi: 10.1038/s44319-025-00487-5 (PMC12332178; doi:10.1038/s44319-025-00487-5)
Supplement: Supplementary file 11 — Source data Fig. 8 [file 44319_2025_487_MOESM11_ESM.zip › Figure 8/8F/Figure 8F Numerical data.xlsx]

## Sheet: Sheet1
				Figure 8F
				PD21 WT			PD21 Aldh2 KO			PD21 Brca1 vKO			PD21 Brca1 vKO-Aldh2 KO
				Mouse	No. of PLZF+ cells per tubule		Mouse	No. of PLZF+ cells per tubule		Mouse	No. of PLZF+ cells per tubule		Mouse	No. of PLZF+ cells per tubule
				No.1	11.6		No.1	10.2		No.1	6.80645		No.1	2.16216
				No.2	10.2903		No.2	10.3611		No.2	5.96296		No.2	1.76087
				No.3	10.7143		No.3	9.375		No.3	5.87037		No.3	1.5
				PD21 WT			PD21 Aldh2 KO			PD21 Brca1 vKO			PD21 Brca1 vKO-Aldh2 KO
				Mouse	No. of GFRα1+ cells per tubule		Mouse	No. of GFRα1+ cells per tubule		Mouse	No. of GFRα1+ cells per tubule		Mouse	No. of GFRα1+ cells per tubule
				No.1	1.15		No.1	1.62857		No.1	6.12195		No.1	1.81081
				No.2	1.96774		No.2	1.66667		No.2	5		No.2	1.43478
				No.3	1.92857		No.3	1.53125		No.3	5.01852		No.3	1.41667
